# Supplementary material for: Bis(μ-4-methyl­benzoato)-κ3 O,O′:O;κ3 O:O,O′-bis­[aqua­(4-methyl­benzoato-κ2 O,O′)(nicotinamide-κN 1)cadmium]
Source: Acta Crystallogr Sect E Struct Rep Online. 2012 Nov 24;68(Pt 12):m1510–1. doi: 10.1107/S1600536812047046 (PMC3588758; doi:10.1107/S1600536812047046)
Supplement: Supplementary file 1 [file e-68-m1510-sup1.cif]

##############################################################################
#                                                                            #
# This CIF contains the data in a paper accepted for publication in          #
# Acta Crystallographica Section E. It conforms to the requirements of       #
# Notes for Authors for Acta Crystallographica Section E, and has been       #
# peer reviewed under the auspices of the IUCr Commission on Journals.       #
#                                                                            #
# Full details of the Crystallographic Information File format               #
# are given in the paper "The Crystallographic Information File (CIF):       #
# a New Standard Archive File for Crystallography" by S. R. Hall, F. H.      #
# Allen and I. D. Brown [Acta Cryst. (1991), A47, 655-685].                  #
#                                                                            #
# The current version of the core CIF dictionary is obtainable from          #
# ftp://ftp.iucr.org/pub/cif_core.dic.                                       #
#                                                                            #
# Software is freely available for graphical display of the structure(s)     #
# in this CIF. For information consult the CIF software page                 #
# http://www.iucr.org/resources/cif/software.                                #
#                                                                            #
# This file may be used for bona fide research purposes within the           #
# scientific community so long as proper attribution is given to the journal # 
# article from which it was obtained.                                        #
#                                                                            #
##############################################################################
data_I
_audit_creation_method     SHELXL-97
_chemical_name_systematic
;
Bis(\m-4-methylbenzoato)-\k^3^<i>O</i>,<i>O</i>':<i>O</i>;
\k^3^<i>O</i>:<i>O</i>,<i>O</i>'-bis[aqua(4-methylbenzoato-
\k^2^<i>O</i>,<i>O</i>')(nicotinamide-\k<i>N</i>^1^)cadmium]
;
_chemical_name_common     ?
_chemical_formula_moiety     'C44 H44 Cd2 N4 O12'
_chemical_formula_sum     'C44 H44 Cd2 N4 O12'
_chemical_formula_iupac     '[Cd2 (C8 H7 O2)4 (C6 H6 N2 O)2 (H2 O)2]'
_chemical_formula_weight     1045.65
_chemical_melting_point     ?
_symmetry_cell_setting     triclinic
_symmetry_space_group_name_H-M     'P -1'
_symmetry_space_group_name_Hall     '-P 1'
loop_
    _symmetry_equiv_pos_as_xyz
    'x, y, z'
    '-x, -y, -z'
_cell_length_a     9.5935(2)
_cell_length_b     10.3084(2)
_cell_length_c     12.6606(3)
_cell_angle_alpha     68.326(3)
_cell_angle_beta     74.999(3)
_cell_angle_gamma     66.916(2)
_cell_volume     1060.81(5)
_cell_formula_units_Z     1
_cell_measurement_reflns_used     9926
_cell_measurement_theta_min     2.25
_cell_measurement_theta_max     28.47
_cell_measurement_temperature     100(2)
_exptl_crystal_description     block
_exptl_crystal_colour     colorless
_exptl_crystal_size_max     0.36
_exptl_crystal_size_mid     0.31
_exptl_crystal_size_min     0.28
_exptl_crystal_density_diffrn     1.637
_exptl_crystal_density_meas     ?
_exptl_crystal_density_method     'not measured'
_exptl_crystal_F_000     528
_exptl_absorpt_coefficient_mu     1.071
_exptl_absorpt_correction_type     multi-scan
_exptl_absorpt_process_details     '(SADABS; Bruker, 2005)'
_exptl_absorpt_correction_T_min     0.687
_exptl_absorpt_correction_T_max     0.741
_exptl_special_details
;
;
_diffrn_ambient_temperature     100(2)
_diffrn_radiation_type     MoK\a
_diffrn_radiation_wavelength     0.71073
_diffrn_radiation_source     'fine-focus sealed tube'
_diffrn_radiation_monochromator     graphite
_diffrn_measurement_device_type     'Bruker Kappa APEXII CCD area-detector'
_diffrn_measurement_method     '\f and \w scans'
_diffrn_detector_area_resol_mean     ?
_diffrn_reflns_number     16908
_diffrn_reflns_av_R_equivalents     0.0208
_diffrn_reflns_av_sigmaI/netI     0.0158
_diffrn_reflns_theta_min     1.75
_diffrn_reflns_theta_max     26.00
_diffrn_reflns_theta_full     26.00
_diffrn_measured_fraction_theta_max     0.999
_diffrn_measured_fraction_theta_full     0.999
_diffrn_reflns_limit_h_min     -11
_diffrn_reflns_limit_h_max     11
_diffrn_reflns_limit_k_min     -12
_diffrn_reflns_limit_k_max     12
_diffrn_reflns_limit_l_min     -15
_diffrn_reflns_limit_l_max     15
_diffrn_standards_number     ?
_diffrn_standards_interval_count     ?
_diffrn_standards_interval_time     ?
_diffrn_standards_decay_%     ?
_refine_special_details
;
 Refinement of F^2^ against ALL reflections.  The weighted R-factor wR and
 goodness of fit S are based on F^2^, conventional R-factors R are based
 on F, with F set to zero for negative F^2^. The threshold expression of
 F^2^ > 2sigma(F^2^) is used only for calculating R-factors(gt) etc. and is
 not relevant to the choice of reflections for refinement.  R-factors based
 on F^2^ are statistically about twice as large as those based on F, and R-
 factors based on ALL data will be even larger.
;
_reflns_number_total     4169
_reflns_number_gt     4085
_reflns_threshold_expression     I>2\s(I)
_refine_ls_structure_factor_coef     Fsqd
_refine_ls_matrix_type     full
_refine_ls_R_factor_all     0.0199
_refine_ls_R_factor_gt     0.0194
_refine_ls_wR_factor_gt     0.0475
_refine_ls_wR_factor_ref     0.0478
_refine_ls_goodness_of_fit_ref     1.054
_refine_ls_restrained_S_all     1.054
_refine_ls_number_reflns     4169
_refine_ls_number_parameters     256
_refine_ls_number_restraints     0
_refine_ls_hydrogen_treatment     constr
_refine_ls_weighting_scheme     calc
_refine_ls_weighting_details
         'calc w=1/[\s^2^(Fo^2^)+(0.0193P)^2^+1.1679P] where P=(Fo^2^+2Fc^2^)/3'
_atom_sites_solution_hydrogens     geom
_atom_sites_solution_primary     direct
_atom_sites_solution_secondary     difmap
_refine_ls_shift/su_max     0.002
_refine_ls_shift/su_mean     0.000
_refine_diff_density_max     1.079
_refine_diff_density_min     -0.721
_refine_ls_extinction_method     none
_refine_ls_extinction_coef     ?
loop_
    _atom_type_symbol
    _atom_type_description
    _atom_type_scat_dispersion_real
    _atom_type_scat_dispersion_imag
    _atom_type_scat_source
    'C' 'C' 0.0033 0.0016
                         'International Tables Vol C Tables 4.2.6.8 and 6.1.1.4'
    'H' 'H' 0.0000 0.0000
                         'International Tables Vol C Tables 4.2.6.8 and 6.1.1.4'
    'Cd' 'Cd' -0.8075 1.2024
                         'International Tables Vol C Tables 4.2.6.8 and 6.1.1.4'
    'N' 'N' 0.0061 0.0033
                         'International Tables Vol C Tables 4.2.6.8 and 6.1.1.4'
    'O' 'O' 0.0106 0.0060
                         'International Tables Vol C Tables 4.2.6.8 and 6.1.1.4'
_computing_data_collection     'APEX2 (Bruker, 2007)'
_computing_cell_refinement     'SAINT (Bruker, 2007)'
_computing_data_reduction     'SAINT (Bruker, 2007)'
_computing_structure_solution     'SHELXS97 (Sheldrick, 2008)'
_computing_structure_refinement     'SHELXL97 (Sheldrick, 2008)'
_computing_molecular_graphics     'Mercury (Macrae <i>et al.</i>, 2006)'
_computing_publication_material     'WinGX (Farrugia, 2012)'
loop_
    _atom_site_type_symbol
    _atom_site_label
    _atom_site_fract_x
    _atom_site_fract_y
    _atom_site_fract_z
    _atom_site_U_iso_or_equiv
    _atom_site_adp_type
    _atom_site_calc_flag
    _atom_site_refinement_flags
    _atom_site_occupancy
    _atom_site_symmetry_multiplicity
    _atom_site_disorder_assembly
    _atom_site_disorder_group
    Cd Cd1 0.817156(14) 0.963852(13) 0.512013(10) 0.01282(5) Uani d . 1 1 . .
    O O1 0.96132(15) 0.68775(14) 0.62253(11) 0.0203(3) Uani d . 1 1 A .
    O O2 1.01690(14) 0.88132(13) 0.61152(10) 0.0160(3) Uani d . 1 1 . .
    O O3 0.66922(14) 1.01399(14) 0.36876(11) 0.0172(3) Uani d . 1 1 . .
    O O4 0.90596(15) 0.86161(14) 0.36017(11) 0.0181(3) Uani d . 1 1 . .
    O O5 0.64150(14) 0.86318(13) 0.64128(11) 0.0169(3) Uani d . 1 1 . .
    H H5A 0.5440 0.8987 0.6376 0.025 Uiso d R 1 1 . .
    H H5B 0.6577 0.7756 0.6444 0.025 Uiso d R 1 1 . .
    O O6 0.63943(16) 1.59642(15) 0.65749(14) 0.0291(3) Uani d . 1 1 . .
    N N1 0.67632(17) 1.17891(16) 0.56260(13) 0.0151(3) Uani d . 1 1 . .
    N N2 0.87749(18) 1.44037(18) 0.62850(15) 0.0220(3) Uani d . 1 1 . .
    H H2A 0.9187 1.4975 0.6345 0.026 Uiso calc R 1 1 . .
    H H2B 0.9342 1.3578 0.6157 0.026 Uiso calc R 1 1 . .
    C C1 1.02645(19) 0.74445(19) 0.65768(15) 0.0140(3) Uani d . 1 1 . .
    C C2A 1.1134(3) 0.6536(3) 0.7611(2) 0.0220(5) Uani d PG 0.50 1 A 1
    C C3A 1.2108(4) 0.7037(3) 0.7882(3) 0.0220(5) Uani d PG 0.50 1 A 1
    H H3A 1.2330 0.7878 0.7384 0.026 Uiso calc PR 0.50 1 A 1
    C C4A 1.2749(3) 0.6283(4) 0.8898(3) 0.0220(5) Uani d PG 0.50 1 A 1
    H H4A 1.3400 0.6618 0.9079 0.026 Uiso calc PR 0.50 1 A 1
    C C5A 1.2417(3) 0.5027(3) 0.9642(2) 0.0220(5) Uani d PG 0.50 1 A 1
    C C6A 1.1444(4) 0.4525(3) 0.9370(2) 0.0220(5) Uani d PG 0.50 1 A 1
    H H6A 1.1222 0.3685 0.9868 0.026 Uiso calc PR 0.50 1 A 1
    C C7A 1.0803(3) 0.5280(3) 0.8355(2) 0.0220(5) Uani d PG 0.50 1 A 1
    H H7A 1.0151 0.4945 0.8173 0.026 Uiso calc PR 0.50 1 A 1
    C C8A 1.305(3) 0.422(4) 1.079(3) 0.042(3) Uani d P 0.50 1 A 1
    H H8A1 1.3720 0.4670 1.0844 0.064 Uiso calc PR 0.50 1 A 1
    H H8A2 1.3608 0.3199 1.0830 0.064 Uiso calc PR 0.50 1 A 1
    H H8A3 1.2221 0.4272 1.1403 0.064 Uiso calc PR 0.50 1 A 1
    C C2B 1.1134(3) 0.6556(3) 0.7575(2) 0.0196(5) Uani d PG 0.50 1 A 2
    C C3B 1.1715(4) 0.7249(2) 0.8029(3) 0.0196(5) Uani d PG 0.50 1 A 2
    H H3B 1.1594 0.8249 0.7691 0.024 Uiso calc PR 0.50 1 A 2
    C C4B 1.2478(3) 0.6447(3) 0.8986(3) 0.0196(5) Uani d PG 0.50 1 A 2
    H H4B 1.2867 0.6911 0.9289 0.024 Uiso calc PR 0.50 1 A 2
    C C5B 1.2659(3) 0.4953(3) 0.9490(2) 0.0196(5) Uani d PG 0.50 1 A 2
    C C6B 1.2078(4) 0.4260(2) 0.9036(2) 0.0196(5) Uani d PG 0.50 1 A 2
    H H6B 1.2199 0.3260 0.9373 0.024 Uiso calc PR 0.50 1 A 2
    C C7B 1.1315(3) 0.5061(3) 0.8079(2) 0.0196(5) Uani d PG 0.50 1 A 2
    H H7B 1.0927 0.4597 0.7776 0.024 Uiso calc PR 0.50 1 A 2
    C C8B 1.340(3) 0.414(4) 1.059(3) 0.042(3) Uani d P 0.50 1 A 2
    H H8B1 1.2836 0.3522 1.1132 0.064 Uiso calc PR 0.50 1 A 2
    H H8B2 1.3403 0.4842 1.0919 0.064 Uiso calc PR 0.50 1 A 2
    H H8B3 1.4436 0.3532 1.0422 0.064 Uiso calc PR 0.50 1 A 2
    C C9 0.7838(2) 0.93699(19) 0.31593(15) 0.0147(3) Uani d . 1 1 . .
    C C10 0.7771(2) 0.9423(2) 0.19762(15) 0.0167(4) Uani d . 1 1 . .
    C C11 0.6466(2) 1.0303(2) 0.14489(17) 0.0236(4) Uani d . 1 1 . .
    H H11 0.5596 1.0809 0.1854 0.028 Uiso calc R 1 1 . .
    C C12 0.6455(3) 1.0431(2) 0.03214(18) 0.0266(4) Uani d . 1 1 . .
    H H12 0.5574 1.1024 -0.0022 0.032 Uiso calc R 1 1 . .
    C C13 0.7736(3) 0.9690(2) -0.03055(16) 0.0244(4) Uani d . 1 1 . .
    C C14 0.9032(3) 0.8808(2) 0.02313(18) 0.0269(4) Uani d . 1 1 . .
    H H14 0.9898 0.8298 -0.0172 0.032 Uiso calc R 1 1 . .
    C C15 0.9059(2) 0.8675(2) 0.13545(17) 0.0222(4) Uani d . 1 1 . .
    H H15 0.9941 0.8083 0.1696 0.027 Uiso calc R 1 1 . .
    C C16 0.7713(3) 0.9837(3) -0.15339(18) 0.0347(5) Uani d . 1 1 . .
    H H16A 0.7736 0.8918 -0.1577 0.052 Uiso calc R 1 1 . .
    H H16B 0.8589 1.0080 -0.2006 0.052 Uiso calc R 1 1 . .
    H H16C 0.6798 1.0605 -0.1799 0.052 Uiso calc R 1 1 . .
    C C17 0.7412(2) 1.25977(19) 0.58365(15) 0.0149(3) Uani d . 1 1 . .
    H H17 0.8471 1.2344 0.5697 0.018 Uiso calc R 1 1 . .
    C C18 0.6572(2) 1.37934(19) 0.62518(16) 0.0168(4) Uani d . 1 1 . .
    C C19 0.4990(2) 1.4139(2) 0.64957(19) 0.0250(4) Uani d . 1 1 . .
    H H19 0.4395 1.4915 0.6796 0.030 Uiso calc R 1 1 . .
    C C20 0.4319(2) 1.3308(2) 0.6283(2) 0.0277(5) Uani d . 1 1 . .
    H H20 0.3265 1.3514 0.6443 0.033 Uiso calc R 1 1 . .
    C C21 0.5235(2) 1.2166(2) 0.58314(17) 0.0203(4) Uani d . 1 1 . .
    H H21 0.4772 1.1637 0.5663 0.024 Uiso calc R 1 1 . .
    C C22 0.7261(2) 1.4797(2) 0.63911(16) 0.0186(4) Uani d . 1 1 . .
loop_
    _atom_site_aniso_label
    _atom_site_aniso_U_11
    _atom_site_aniso_U_22
    _atom_site_aniso_U_33
    _atom_site_aniso_U_12
    _atom_site_aniso_U_13
    _atom_site_aniso_U_23
    Cd1 0.01161(7) 0.01484(7) 0.01396(7) -0.00428(5) -0.00216(5) -0.00624(5)
    O1 0.0207(7) 0.0209(7) 0.0224(7) -0.0098(5) -0.0069(5) -0.0040(5)
    O2 0.0167(6) 0.0148(6) 0.0150(6) -0.0054(5) -0.0026(5) -0.0022(5)
    O3 0.0158(6) 0.0205(6) 0.0163(6) -0.0058(5) -0.0022(5) -0.0070(5)
    O4 0.0169(6) 0.0194(6) 0.0190(6) -0.0036(5) -0.0053(5) -0.0075(5)
    O5 0.0152(6) 0.0131(6) 0.0217(7) -0.0044(5) -0.0018(5) -0.0052(5)
    O6 0.0198(7) 0.0197(7) 0.0533(10) -0.0052(6) -0.0021(7) -0.0203(7)
    N1 0.0155(7) 0.0142(7) 0.0155(7) -0.0054(6) -0.0033(6) -0.0030(6)
    N2 0.0172(8) 0.0180(8) 0.0365(10) -0.0057(6) -0.0044(7) -0.0142(7)
    C1 0.0095(8) 0.0157(8) 0.0147(8) -0.0035(7) 0.0021(6) -0.0054(7)
    C2A 0.0206(9) 0.0223(10) 0.0217(10) -0.0072(7) -0.0045(7) -0.0038(8)
    C3A 0.0206(9) 0.0223(10) 0.0217(10) -0.0072(7) -0.0045(7) -0.0038(8)
    C4A 0.0206(9) 0.0223(10) 0.0217(10) -0.0072(7) -0.0045(7) -0.0038(8)
    C5A 0.0206(9) 0.0223(10) 0.0217(10) -0.0072(7) -0.0045(7) -0.0038(8)
    C6A 0.0206(9) 0.0223(10) 0.0217(10) -0.0072(7) -0.0045(7) -0.0038(8)
    C7A 0.0206(9) 0.0223(10) 0.0217(10) -0.0072(7) -0.0045(7) -0.0038(8)
    C8A 0.045(9) 0.042(4) 0.036(8) -0.020(7) -0.026(6) 0.012(5)
    C2B 0.0151(8) 0.0173(10) 0.0238(10) -0.0035(6) -0.0062(7) -0.0027(8)
    C3B 0.0151(8) 0.0173(10) 0.0238(10) -0.0035(6) -0.0062(7) -0.0027(8)
    C4B 0.0151(8) 0.0173(10) 0.0238(10) -0.0035(6) -0.0062(7) -0.0027(8)
    C5B 0.0151(8) 0.0173(10) 0.0238(10) -0.0035(6) -0.0062(7) -0.0027(8)
    C6B 0.0151(8) 0.0173(10) 0.0238(10) -0.0035(6) -0.0062(7) -0.0027(8)
    C7B 0.0151(8) 0.0173(10) 0.0238(10) -0.0035(6) -0.0062(7) -0.0027(8)
    C8B 0.045(9) 0.042(4) 0.036(8) -0.020(7) -0.026(6) 0.012(5)
    C9 0.0188(9) 0.0142(8) 0.0145(8) -0.0106(7) -0.0021(7) -0.0023(7)
    C10 0.0223(9) 0.0166(8) 0.0148(9) -0.0112(7) -0.0028(7) -0.0033(7)
    C11 0.0226(10) 0.0288(10) 0.0200(10) -0.0069(8) -0.0040(8) -0.0090(8)
    C12 0.0306(11) 0.0297(11) 0.0206(10) -0.0097(9) -0.0094(8) -0.0051(8)
    C13 0.0385(12) 0.0239(10) 0.0152(9) -0.0165(9) -0.0040(8) -0.0039(8)
    C14 0.0320(11) 0.0288(10) 0.0208(10) -0.0107(9) 0.0012(8) -0.0109(8)
    C15 0.0243(10) 0.0229(9) 0.0201(10) -0.0084(8) -0.0034(8) -0.0063(8)
    C16 0.0517(15) 0.0386(12) 0.0174(10) -0.0179(11) -0.0054(10) -0.0086(9)
    C17 0.0149(9) 0.0154(8) 0.0143(8) -0.0061(7) -0.0021(7) -0.0029(7)
    C18 0.0159(9) 0.0137(8) 0.0208(9) -0.0059(7) -0.0024(7) -0.0042(7)
    C19 0.0169(10) 0.0172(9) 0.0415(12) -0.0037(8) -0.0008(9) -0.0137(9)
    C20 0.0129(9) 0.0203(9) 0.0503(14) -0.0045(8) -0.0028(9) -0.0131(9)
    C21 0.0172(9) 0.0156(8) 0.0298(10) -0.0073(7) -0.0056(8) -0.0050(8)
    C22 0.0199(9) 0.0153(8) 0.0214(9) -0.0063(7) -0.0028(7) -0.0060(7)
_geom_special_details
;
 All esds (except the esd in the dihedral angle between two l.s. planes)
 are estimated using the full covariance matrix.  The cell esds are taken
 into account individually in the estimation of esds in distances, angles
 and torsion angles; correlations between esds in cell parameters are only
 used when they are defined by crystal symmetry.  An approximate (isotropic)
 treatment of cell esds is used for estimating esds involving l.s. planes.
;
loop_
    _geom_bond_atom_site_label_1
    _geom_bond_atom_site_label_2
    _geom_bond_site_symmetry_2
    _geom_bond_distance
    _geom_bond_publ_flag
    Cd1 O1 . 2.6353(13) yes
    Cd1 O2 . 2.2722(13) yes
    Cd1 O2 2_776 2.5273(12) yes
    Cd1 O3 . 2.3739(13) yes
    Cd1 O4 . 2.3403(13) yes
    Cd1 O5 . 2.2987(13) yes
    Cd1 N1 . 2.3243(15) yes
    Cd1 C9 . 2.7076(17) ?
    N1 C17 . 1.345(2) ?
    N1 C21 . 1.341(2) ?
    N2 C22 . 1.330(2) ?
    N2 H2A . 0.8600 ?
    N2 H2B . 0.8600 ?
    O1 C1 . 1.246(2) ?
    O2 C1 . 1.288(2) ?
    O2 Cd1 2_776 2.5273(12) ?
    O3 C9 . 1.270(2) ?
    O4 C9 . 1.263(2) ?
    O5 H5A . 0.8678 ?
    O5 H5B . 0.8411 ?
    O6 C22 . 1.231(2) ?
    C1 C2B . 1.491(3) ?
    C1 C2A . 1.528(3) ?
    C2A C3A . 1.3900 ?
    C2A C7A . 1.3900 ?
    C3A C4A . 1.3900 ?
    C3A H3A . 0.9300 ?
    C4A C5A . 1.3900 ?
    C4A H4A . 0.9300 ?
    C5A C6A . 1.3900 ?
    C5A C8A . 1.53(3) ?
    C6A C7A . 1.3900 ?
    C6A H6A . 0.9300 ?
    C7A H7A . 0.9300 ?
    C8A H8A1 . 0.9600 ?
    C8A H8A2 . 0.9600 ?
    C8A H8A3 . 0.9600 ?
    C2B C3B . 1.3900 ?
    C2B C7B . 1.3900 ?
    C3B C4B . 1.3900 ?
    C3B H3B . 0.9300 ?
    C4B C5B . 1.3900 ?
    C4B H4B . 0.9300 ?
    C5B C6B . 1.3900 ?
    C5B C8B . 1.53(3) ?
    C6B C7B . 1.3900 ?
    C6B H6B . 0.9300 ?
    C7B H7B . 0.9300 ?
    C8B H8B1 . 0.9600 ?
    C8B H8B2 . 0.9600 ?
    C8B H8B3 . 0.9600 ?
    C9 C10 . 1.496(2) ?
    C10 C11 . 1.390(3) ?
    C10 C15 . 1.392(3) ?
    C11 C12 . 1.387(3) ?
    C11 H11 . 0.9300 ?
    C12 C13 . 1.389(3) ?
    C12 H12 . 0.9300 ?
    C13 C14 . 1.389(3) ?
    C13 C16 . 1.511(3) ?
    C14 C15 . 1.383(3) ?
    C14 H14 . 0.9300 ?
    C15 H15 . 0.9300 ?
    C16 H16A . 0.9600 ?
    C16 H16B . 0.9600 ?
    C16 H16C . 0.9600 ?
    C17 C18 . 1.388(2) ?
    C17 H17 . 0.9300 ?
    C18 C19 . 1.393(3) ?
    C18 C22 . 1.506(2) ?
    C19 C20 . 1.383(3) ?
    C19 H19 . 0.9300 ?
    C20 C21 . 1.382(3) ?
    C20 H20 . 0.9300 ?
    C21 H21 . 0.9300 ?
loop_
    _geom_angle_atom_site_label_1
    _geom_angle_atom_site_label_2
    _geom_angle_atom_site_label_3
    _geom_angle_site_symmetry_1
    _geom_angle_site_symmetry_3
    _geom_angle
    _geom_angle_publ_flag
    O1 Cd1 C9 . . 101.80(5) ?
    O2 Cd1 O1 . . 52.85(4) ?
    O2 Cd1 O1 2_776 . 116.34(4) ?
    O2 Cd1 O2 . 2_776 76.22(5) ?
    O2 Cd1 O3 . . 162.16(4) ?
    O2 Cd1 O4 . . 106.73(4) ?
    O2 Cd1 O5 . . 103.70(4) ?
    O2 Cd1 N1 . . 99.20(5) ?
    O2 Cd1 C9 . . 134.23(5) ?
    O2 Cd1 C9 2_776 . 86.97(5) ?
    O3 Cd1 O1 . . 119.67(4) ?
    O3 Cd1 O2 . 2_776 96.74(4) ?
    O3 Cd1 C9 . . 27.97(5) ?
    O4 Cd1 O1 . . 80.08(4) ?
    O4 Cd1 O2 . 2_776 81.30(4) ?
    O4 Cd1 O3 . . 55.62(4) ?
    O4 Cd1 C9 . . 27.78(5) ?
    O5 Cd1 O1 . . 71.23(4) ?
    O5 Cd1 O2 . 2_776 167.88(4) ?
    O5 Cd1 O3 . . 86.63(4) ?
    O5 Cd1 O4 . . 109.99(5) ?
    O5 Cd1 N1 . . 86.22(5) ?
    O5 Cd1 C9 . . 101.04(5) ?
    N1 Cd1 O1 . . 135.38(5) ?
    N1 Cd1 O2 . 2_776 81.86(5) ?
    N1 Cd1 O3 . . 95.92(5) ?
    N1 Cd1 O4 . . 144.53(5) ?
    N1 Cd1 C9 . . 120.41(5) ?
    C1 O1 Cd1 . . 84.10(10) ?
    Cd1 O2 Cd1 . 2_776 103.78(5) ?
    C1 O2 Cd1 . . 99.86(11) ?
    C1 O2 Cd1 . 2_776 139.66(11) ?
    C9 O3 Cd1 . . 90.78(10) ?
    C9 O4 Cd1 . . 92.51(10) ?
    Cd1 O5 H5A . . 124.2 ?
    Cd1 O5 H5B . . 113.2 ?
    H5A O5 H5B . . 99.0 ?
    C17 N1 Cd1 . . 123.00(12) ?
    C21 N1 Cd1 . . 118.75(12) ?
    C21 N1 C17 . . 117.90(16) ?
    C22 N2 H2A . . 120.0 ?
    C22 N2 H2B . . 120.0 ?
    H2A N2 H2B . . 120.0 ?
    O1 C1 O2 . . 121.27(16) ?
    O1 C1 C2B . . 120.30(18) ?
    O2 C1 C2B . . 118.40(18) ?
    O1 C1 C2A . . 120.12(19) ?
    O2 C1 C2A . . 118.55(18) ?
    C3A C2A C7A . . 120.0 ?
    C3A C2A C1 . . 121.0(2) ?
    C7A C2A C1 . . 118.6(2) ?
    C4A C3A C2A . . 120.0 ?
    C4A C3A H3A . . 120.0 ?
    C2A C3A H3A . . 120.0 ?
    C3A C4A C5A . . 120.0 ?
    C3A C4A H4A . . 120.0 ?
    C5A C4A H4A . . 120.0 ?
    C6A C5A C4A . . 120.0 ?
    C6A C5A C8A . . 118.9(13) ?
    C4A C5A C8A . . 121.0(13) ?
    C7A C6A C5A . . 120.0 ?
    C7A C6A H6A . . 120.0 ?
    C5A C6A H6A . . 120.0 ?
    C6A C7A C2A . . 120.0 ?
    C6A C7A H7A . . 120.0 ?
    C2A C7A H7A . . 120.0 ?
    C3B C2B C7B . . 120.0 ?
    C3B C2B C1 . . 119.3(2) ?
    C7B C2B C1 . . 120.6(2) ?
    C4B C3B C2B . . 120.0 ?
    C4B C3B H3B . . 120.0 ?
    C2B C3B H3B . . 120.0 ?
    C5B C4B C3B . . 120.0 ?
    C5B C4B H4B . . 120.0 ?
    C3B C4B H4B . . 120.0 ?
    C4B C5B C6B . . 120.0 ?
    C4B C5B C8B . . 118.4(14) ?
    C6B C5B C8B . . 121.5(14) ?
    C7B C6B C5B . . 120.0 ?
    C7B C6B H6B . . 120.0 ?
    C5B C6B H6B . . 120.0 ?
    C6B C7B C2B . . 120.0 ?
    C6B C7B H7B . . 120.0 ?
    C2B C7B H7B . . 120.0 ?
    C5B C8B H8B1 . . 109.5 ?
    C5B C8B H8B2 . . 109.5 ?
    H8B1 C8B H8B2 . . 109.5 ?
    C5B C8B H8B3 . . 109.5 ?
    H8B1 C8B H8B3 . . 109.5 ?
    H8B2 C8B H8B3 . . 109.5 ?
    O4 C9 O3 . . 120.53(16) ?
    O4 C9 C10 . . 119.65(16) ?
    O3 C9 C10 . . 119.74(16) ?
    O4 C9 Cd1 . . 59.71(9) ?
    O3 C9 Cd1 . . 61.25(9) ?
    C10 C9 Cd1 . . 170.35(12) ?
    C11 C10 C15 . . 118.92(17) ?
    C11 C10 C9 . . 120.69(17) ?
    C15 C10 C9 . . 120.21(17) ?
    C12 C11 C10 . . 120.23(19) ?
    C12 C11 H11 . . 119.9 ?
    C10 C11 H11 . . 119.9 ?
    C11 C12 C13 . . 121.2(2) ?
    C11 C12 H12 . . 119.4 ?
    C13 C12 H12 . . 119.4 ?
    C14 C13 C12 . . 118.05(18) ?
    C14 C13 C16 . . 121.1(2) ?
    C12 C13 C16 . . 120.8(2) ?
    C15 C14 C13 . . 121.3(2) ?
    C15 C14 H14 . . 119.4 ?
    C13 C14 H14 . . 119.4 ?
    C14 C15 C10 . . 120.27(19) ?
    C14 C15 H15 . . 119.9 ?
    C10 C15 H15 . . 119.9 ?
    C13 C16 H16A . . 109.5 ?
    C13 C16 H16B . . 109.5 ?
    H16A C16 H16B . . 109.5 ?
    C13 C16 H16C . . 109.5 ?
    H16A C16 H16C . . 109.5 ?
    H16B C16 H16C . . 109.5 ?
    N1 C17 C18 . . 122.98(17) ?
    N1 C17 H17 . . 118.5 ?
    C18 C17 H17 . . 118.5 ?
    C17 C18 C19 . . 118.31(17) ?
    C17 C18 C22 . . 123.76(16) ?
    C19 C18 C22 . . 117.83(16) ?
    C20 C19 C18 . . 118.87(18) ?
    C20 C19 H19 . . 120.6 ?
    C18 C19 H19 . . 120.6 ?
    C21 C20 C19 . . 119.12(18) ?
    C21 C20 H20 . . 120.4 ?
    C19 C20 H20 . . 120.4 ?
    N1 C21 C20 . . 122.76(17) ?
    N1 C21 H21 . . 118.6 ?
    C20 C21 H21 . . 118.6 ?
    O6 C22 N2 . . 122.79(17) ?
    O6 C22 C18 . . 118.32(17) ?
    N2 C22 C18 . . 118.87(16) ?
loop_
    _geom_torsion_atom_site_label_1
    _geom_torsion_atom_site_label_2
    _geom_torsion_atom_site_label_3
    _geom_torsion_atom_site_label_4
    _geom_torsion_site_symmetry_1
    _geom_torsion_site_symmetry_2
    _geom_torsion_site_symmetry_3
    _geom_torsion_site_symmetry_4
    _geom_torsion
    _geom_torsion_publ_flag
    O2 Cd1 O1 C1 . . . . 7.87(10) ?
    O2 Cd1 O1 C1 2_776 . . . 52.76(11) ?
    O3 Cd1 O1 C1 . . . . 168.40(10) ?
    O4 Cd1 O1 C1 . . . . 127.81(10) ?
    O5 Cd1 O1 C1 . . . . -116.97(11) ?
    N1 Cd1 O1 C1 . . . . -53.31(12) ?
    C9 Cd1 O1 C1 . . . . 145.24(10) ?
    O1 Cd1 O2 Cd1 . . . 2_776 139.37(7) ?
    O1 Cd1 O2 C1 . . . . -7.69(9) ?
    O2 Cd1 O2 Cd1 2_776 . . 2_776 0.0 ?
    O2 Cd1 O2 C1 2_776 . . . -147.05(12) ?
    O3 Cd1 O2 Cd1 . . . 2_776 68.42(15) ?
    O3 Cd1 O2 C1 . . . . -78.64(18) ?
    O4 Cd1 O2 Cd1 . . . 2_776 76.33(5) ?
    O4 Cd1 O2 C1 . . . . -70.73(11) ?
    O5 Cd1 O2 Cd1 . . . 2_776 -167.52(4) ?
    O5 Cd1 O2 C1 . . . . 45.42(11) ?
    N1 Cd1 O2 Cd1 . . . 2_776 -79.20(5) ?
    N1 Cd1 O2 C1 . . . . 133.75(10) ?
    C9 Cd1 O2 Cd1 . . . 2_776 71.66(7) ?
    C9 Cd1 O2 C1 . . . . -75.39(12) ?
    O1 Cd1 O3 C9 . . . . -55.17(11) ?
    O2 Cd1 O3 C9 . . . . 5.0(2) ?
    O2 Cd1 O3 C9 2_776 . . . 70.38(10) ?
    O4 Cd1 O3 C9 . . . . -4.23(9) ?
    O5 Cd1 O3 C9 . . . . -121.31(10) ?
    N1 Cd1 O3 C9 . . . . 152.85(10) ?
    O1 Cd1 O4 C9 . . . . 141.03(10) ?
    O2 Cd1 O4 C9 . . . . -172.81(10) ?
    O2 Cd1 O4 C9 2_776 . . . -100.13(10) ?
    O3 Cd1 O4 C9 . . . . 4.26(9) ?
    O5 Cd1 O4 C9 . . . . 75.32(10) ?
    N1 Cd1 O4 C9 . . . . -37.61(14) ?
    O1 Cd1 N1 C17 . . . . 77.16(15) ?
    O1 Cd1 N1 C21 . . . . -95.89(14) ?
    O2 Cd1 N1 C17 . . . . 32.13(14) ?
    O2 Cd1 N1 C17 2_776 . . . -42.39(13) ?
    O2 Cd1 N1 C21 . . . . -140.92(13) ?
    O2 Cd1 N1 C21 2_776 . . . 144.57(14) ?
    O3 Cd1 N1 C17 . . . . -138.37(13) ?
    O3 Cd1 N1 C21 . . . . 48.58(14) ?
    O4 Cd1 N1 C17 . . . . -104.74(14) ?
    O4 Cd1 N1 C21 . . . . 82.21(16) ?
    O5 Cd1 N1 C17 . . . . 135.41(14) ?
    O5 Cd1 N1 C21 . . . . -37.63(14) ?
    C9 Cd1 N1 C17 . . . . -124.00(13) ?
    C9 Cd1 N1 C21 . . . . 62.95(15) ?
    O1 Cd1 C9 O3 . . . . 133.23(9) ?
    O1 Cd1 C9 O4 . . . . -39.26(10) ?
    O2 Cd1 C9 O3 . . . . -177.88(8) ?
    O2 Cd1 C9 O3 2_776 . . . -110.49(10) ?
    O2 Cd1 C9 O4 . . . . 9.63(13) ?
    O2 Cd1 C9 O4 2_776 . . . 77.02(10) ?
    O3 Cd1 C9 O4 . . . . -172.49(16) ?
    O4 Cd1 C9 O3 . . . . 172.49(16) ?
    O5 Cd1 C9 O3 . . . . 60.34(10) ?
    O5 Cd1 C9 O4 . . . . -112.15(10) ?
    N1 Cd1 C9 O3 . . . . -31.76(11) ?
    N1 Cd1 C9 O4 . . . . 155.75(9) ?
    Cd1 O1 C1 O2 . . . . -13.02(15) ?
    Cd1 O1 C1 C2A . . . . 164.00(18) ?
    Cd1 O1 C1 C2B . . . . 164.90(18) ?
    Cd1 O2 C1 O1 . . . . 15.30(18) ?
    Cd1 O2 C1 O1 2_776 . . . -110.02(19) ?
    Cd1 O2 C1 C2A . . . . -161.77(16) ?
    Cd1 O2 C1 C2A 2_776 . . . 72.9(2) ?
    Cd1 O2 C1 C2B . . . . -162.66(17) ?
    Cd1 O2 C1 C2B 2_776 . . . 72.0(2) ?
    Cd1 O3 C9 O4 . . . . 7.53(16) ?
    Cd1 O3 C9 C10 . . . . -168.99(14) ?
    Cd1 O4 C9 O3 . . . . -7.64(16) ?
    Cd1 O4 C9 C10 . . . . 168.88(13) ?
    Cd1 N1 C17 C18 . . . . -173.17(13) ?
    C21 N1 C17 C18 . . . . -0.1(3) ?
    Cd1 N1 C21 C20 . . . . 171.10(16) ?
    C17 N1 C21 C20 . . . . -2.3(3) ?
    O1 C1 C2A C3A . . . . 167.42(17) ?
    O1 C1 C2A C7A . . . . -19.9(3) ?
    O2 C1 C2A C3A . . . . -15.5(3) ?
    O2 C1 C2A C7A . . . . 157.16(18) ?
    C2B C1 C2A C3A . . . . 64(16) ?
    C2B C1 C2A C7A . . . . -124(16) ?
    C1 C2A C3A C4A . . . . 172.5(3) ?
    C7A C2A C3A C4A . . . . 0.0 ?
    C1 C2A C7A C6A . . . . -172.7(3) ?
    C3A C2A C7A C6A . . . . 0.0 ?
    C2A C3A C4A C5A . . . . 0.0 ?
    C3A C4A C5A C6A . . . . 0.0 ?
    C3A C4A C5A C8A . . . . -177.3(11) ?
    C4A C5A C6A C7A . . . . 0.0 ?
    C8A C5A C6A C7A . . . . 177.4(11) ?
    C5A C6A C7A C2A . . . . 0.0 ?
    O1 C1 C2B C3B . . . . -173.29(17) ?
    O1 C1 C2B C7B . . . . 4.2(3) ?
    O2 C1 C2B C3B . . . . 4.7(3) ?
    O2 C1 C2B C7B . . . . -177.77(17) ?
    C2A C1 C2B C3B . . . . -97(16) ?
    C2A C1 C2B C7B . . . . 81(16) ?
    C1 C2B C3B C4B . . . . 177.6(2) ?
    C7B C2B C3B C4B . . . . 0.0 ?
    C1 C2B C7B C6B . . . . -177.5(3) ?
    C3B C2B C7B C6B . . . . 0.0 ?
    C2B C3B C4B C5B . . . . 0.0 ?
    C3B C4B C5B C6B . . . . 0.0 ?
    C3B C4B C5B C8B . . . . -175.6(9) ?
    C4B C5B C6B C7B . . . . 0.0 ?
    C8B C5B C6B C7B . . . . 175.5(9) ?
    C5B C6B C7B C2B . . . . 0.0 ?
    O3 C9 C10 C11 . . . . -0.2(3) ?
    O3 C9 C10 C15 . . . . 174.98(16) ?
    O4 C9 C10 C11 . . . . -176.73(17) ?
    O4 C9 C10 C15 . . . . -1.6(3) ?
    C9 C10 C11 C12 . . . . 175.15(18) ?
    C15 C10 C11 C12 . . . . -0.1(3) ?
    C9 C10 C15 C14 . . . . -175.38(17) ?
    C11 C10 C15 C14 . . . . -0.1(3) ?
    C10 C11 C12 C13 . . . . 0.0(3) ?
    C11 C12 C13 C14 . . . . 0.2(3) ?
    C11 C12 C13 C16 . . . . 180.00(19) ?
    C12 C13 C14 C15 . . . . -0.4(3) ?
    C16 C13 C14 C15 . . . . 179.8(2) ?
    C13 C14 C15 C10 . . . . 0.4(3) ?
    N1 C17 C18 C19 . . . . 2.1(3) ?
    N1 C17 C18 C22 . . . . -174.19(16) ?
    C17 C18 C19 C20 . . . . -1.9(3) ?
    C22 C18 C19 C20 . . . . 174.68(19) ?
    C17 C18 C22 O6 . . . . 167.60(18) ?
    C17 C18 C22 N2 . . . . -10.9(3) ?
    C19 C18 C22 O6 . . . . -8.8(3) ?
    C19 C18 C22 N2 . . . . 172.76(19) ?
    C18 C19 C20 C21 . . . . -0.3(3) ?
    C19 C20 C21 N1 . . . . 2.5(3) ?
loop_
    _geom_hbond_atom_site_label_D
    _geom_hbond_atom_site_label_H
    _geom_hbond_atom_site_label_A
    _geom_hbond_site_symmetry_A
    _geom_hbond_distance_DH
    _geom_hbond_distance_HA
    _geom_hbond_distance_DA
    _geom_hbond_angle_DHA
    _geom_hbond_publ_flag
    N2 H2A O1 1_565 0.86 2.10 2.931(2) 162 yes
    N2 H2B O4 2_776 0.86 2.14 2.963(2) 161 yes
    O5 H5A O3 2_676 0.87 1.89 2.761(2) 177 yes
    O5 H5B O6 1_545 0.84 1.87 2.689(2) 165 yes
    C3A H3A O3 2_776 0.93 2.39 3.303(3) 169 yes
    C11 H11 O5 2_676 0.93 2.60 3.481(2) 159 yes
    C17 H17 O4 2_776 0.93 2.45 3.286(2) 150 yes
    C21 H21 O3 2_676 0.93 2.51 3.352(3) 150 yes
data_global
_journal_date_recd_electronic     2012-11-12
_journal_date_accepted     2012-11-15
_journal_name_full     'Acta Crystallographica, Section E'
_journal_year     2012
_journal_volume     68
_journal_issue     12
_journal_page_first     m1510
_journal_page_last     m1511
_journal_paper_category     QM
_journal_paper_doi     10.1107/S1600536812047046
_journal_coeditor_code     XU5651
_publ_contact_author
;
Dr. Tuncer H\"okelek
Hacettepe University,
Department of Physics,
06800 Beytepe
Ankara
Turkey
;
_publ_contact_author_email     merzifon@hacettepe.edu.tr
_publ_contact_author_fax     '90(312)2352550'
_publ_contact_author_phone     '90(312)2977242'
_publ_section_title
;\
Bis(\m-4-methylbenzoato)-\k^3^<i>O</i>,<i>O</i>':<i>O</i>;\k^3^<i>O</i>:\
<i>O</i>,<i>O</i>'-bis[aqua(4-methylbenzoato-\k^2^<i>O</i>,<i>O</i>')\
(nicotinamide-\k<i>N</i>^1^)cadmium]
;
loop_
    _publ_author_name
    _publ_author_address
    'Dincel, \"Oznur'
;
Department of Physics
Karab\"uk University
78050 Karab\"uk
Turkey
;
    'Tercan, Bar\?i\,s'
;
Department of Physics
Karab\"uk University
78050 Karab\"uk
Turkey
;
    '\,Cimen, Efdal'
;
Department of Chemistry
Kafkas University
36100 Kars
Turkey
;
    'Necefo\(glu, Hacali'
;
Department of Chemistry
Kafkas University
36100 Kars
Turkey
;
    'H\"okelek, Tuncer'
;
Department of Physics
Hacettepe University
06800 Beytepe
Ankara
Turkey
;
