# Supplementary material for: Bis(μ-4-methyl­benzoato)-κ3 O,O′:O;κ3 O:O,O′-bis­[aqua­(4-methyl­benzoato-κ2 O,O′)(nicotinamide-κN 1)cadmium]
Source: Acta Crystallogr Sect E Struct Rep Online. 2012 Nov 24;68(Pt 12):m1510–1. doi: 10.1107/S1600536812047046 (PMC3588758; doi:10.1107/S1600536812047046)
Supplement: Supplementary file 2 [file e-68-m1510-Isup2.hkl]

#
# h,k,l, Fc-squared, Fo-squared, sigma(Fo-squared) and status flag
#
data_I
_shelx_title ' I in space group P -1'
_shelx_refln_list_code          4
_shelx_F_calc_maximum      203.74
_exptl_crystal_F_000       528.00
_reflns_d_resolution_high  0.8107
 
loop_
 _symmetry_equiv_pos_as_xyz
 'x, y, z'
 '-x, -y, -z'
 
_cell_length_a     9.5935
_cell_length_b    10.3084
_cell_length_c    12.6606
_cell_angle_alpha  68.326
_cell_angle_beta   74.999
_cell_angle_gamma  66.916
 
_shelx_F_squared_multiplier     1.000
 
loop_
 _refln_index_h
 _refln_index_k
 _refln_index_l
 _refln_F_squared_calc
 _refln_F_squared_meas
 _refln_F_squared_sigma
 _refln_observed_status
   1   0   0     3319.87     3321.01     38.98 o
   2   0   0     9339.48     9106.41     95.48 o
   3   0   0     1017.74      913.96     11.15 o
   4   0   0      154.38      145.97      2.45 o
   5   0   0     1306.96     1153.58     12.45 o
   6   0   0     2815.50     2812.24     28.36 o
   7   0   0     1073.28     1057.82     14.36 o
   8   0   0      531.32      551.49      9.80 o
   9   0   0        2.15        1.52      1.86 o
  10   0   0       94.17      127.24      5.40 o
 -10   1   0       81.50       64.35      7.86 o
  -9   1   0      471.11      475.36     10.66 o
  -8   1   0     2419.50     2336.38     32.11 o
  -7   1   0      596.86      596.17      8.76 o
  -6   1   0     4072.86     4008.96     42.20 o
  -5   1   0     3267.36     3285.81     31.39 o
  -4   1   0      475.26      518.95      5.59 o
  -3   1   0      789.25      726.82      7.19 o
  -2   1   0     1934.49     1936.52     21.34 o
  -1   1   0     2549.75     2673.45     26.90 o
   0   1   0     9831.80     9667.76    107.86 o
   1   1   0      861.11      943.19      8.40 o
   2   1   0     6670.64     6798.20    104.94 o
   3   1   0     6234.04     6305.88     61.30 o
   4   1   0       79.04       83.51      1.90 o
   5   1   0     6129.55     6246.05     60.24 o
   6   1   0      990.49     1005.64     11.14 o
   7   1   0     1005.70     1049.29     13.44 o
   8   1   0     1706.21     1645.42     23.09 o
   9   1   0      100.89       92.08      5.75 o
  10   1   0      790.42      756.07     15.03 o
  11   1   0     1027.75     1045.92     24.05 o
  -9   2   0      728.58      785.94     15.19 o
  -8   2   0     1294.11     1340.92     20.08 o
  -7   2   0      577.57      587.87     10.28 o
  -6   2   0     1509.75     1471.86     16.98 o
  -5   2   0      736.60      706.39      7.60 o
  -4   2   0     1789.86     1794.01     17.69 o
  -3   2   0     4507.73     4450.41     41.70 o
  -2   2   0      351.85      359.04      4.14 o
  -1   2   0     6091.33     5995.91     60.08 o
   0   2   0    17539.27    17177.12    192.14 o
   1   2   0     2780.12     2921.57     25.63 o
   2   2   0    41508.44    38526.04    383.11 o
   3   2   0     3114.86     3140.69     26.61 o
   4   2   0       36.39       44.78      1.24 o
   5   2   0     3108.41     3297.14     31.26 o
   6   2   0     1304.17     1317.00     15.03 o
   7   2   0      148.28      130.74      3.60 o
   8   2   0      252.26      230.74      7.68 o
   9   2   0       58.92       59.86      8.56 o
  10   2   0      933.66      847.14     41.66 o
  11   2   0      490.23      501.76     20.33 o
  -9   3   0      686.59      693.92     27.37 o
  -8   3   0     1276.49     1243.73     39.45 o
  -7   3   0       98.94      103.81      4.30 o
  -6   3   0     3146.66     3156.92     34.04 o
  -5   3   0     1721.75     1737.76     17.65 o
  -4   3   0     1970.93     1948.73     21.36 o
  -3   3   0     3791.94     3793.42     38.28 o
  -2   3   0      251.42      258.62      3.19 o
  -1   3   0     6930.43     6929.91     69.58 o
   0   3   0     4254.23     4371.03     49.24 o
   1   3   0     7868.11     8153.52     75.42 o
   2   3   0    13839.68    13712.44    112.89 o
   3   3   0      309.83      289.60      3.05 o
   4   3   0     3852.16     4032.50     37.83 o
   5   3   0     6334.81     6526.36     60.66 o
   6   3   0       70.57       63.13      1.64 o
   7   3   0     1886.64     1959.87     35.85 o
   8   3   0     1072.19     1076.73     18.59 o
   9   3   0       76.41       87.30      4.75 o
  10   3   0      661.86      675.24     17.22 o
  11   3   0       95.55      104.92      6.65 o
  -8   4   0      171.61      180.32     13.28 o
  -7   4   0     1067.33     1091.81     26.64 o
  -6   4   0     1251.74     1243.27     21.78 o
  -5   4   0      893.28      894.02     12.56 o
  -4   4   0      903.46      905.08     10.97 o
  -3   4   0     3625.90     3754.68     41.54 o
  -2   4   0        0.74        8.79      1.05 o
  -1   4   0     3542.29     3581.38     39.41 o
   0   4   0      961.70      895.42     11.67 o
   1   4   0     1614.37     1645.75     17.45 o
   2   4   0    16385.14    16381.72    134.91 o
   3   4   0      796.78      841.12      7.71 o
   4   4   0     8000.40     8372.62     68.79 o
   5   4   0     1229.96     1235.87     11.34 o
   6   4   0       25.60       40.55      3.18 o
   7   4   0     1442.08     1476.98     18.27 o
   8   4   0     1507.10     1563.72     27.65 o
   9   4   0       24.50       23.32      3.26 o
  10   4   0      213.11      219.09     10.06 o
  11   4   0       25.02       31.86      4.24 o
  -8   5   0       44.25       43.47      8.86 o
  -7   5   0      274.75      274.91     16.10 o
  -6   5   0     2855.99     2899.82     46.26 o
  -5   5   0       81.55       89.23      3.45 o
  -4   5   0     4060.87     3938.20     63.61 o
  -3   5   0     2959.05     2862.94     37.24 o
  -2   5   0      117.66      133.47      3.17 o
  -1   5   0      191.20      147.04      3.09 o
   0   5   0      564.57      517.12      7.83 o
   1   5   0     6151.11     6637.61     71.95 o
   2   5   0     6885.54     7043.95     65.47 o
   3   5   0     1769.95     1921.03     17.46 o
   4   5   0     3258.60     3343.02     29.65 o
   5   5   0      874.80      853.43      7.68 o
   6   5   0      121.36      107.46      2.03 o
   7   5   0     4240.34     4288.52     45.02 o
   8   5   0      627.42      575.54     10.00 o
   9   5   0      740.83      755.25     18.07 o
  10   5   0      416.27      408.72     12.66 o
  11   5   0        1.65        1.35      2.41 o
  -7   6   0      865.82      823.12     31.40 o
  -6   6   0      452.79      465.02     15.21 o
  -5   6   0       73.65       81.07      3.38 o
  -4   6   0     3966.45     4053.85     48.08 o
  -3   6   0     1068.99     1134.80     16.13 o
  -2   6   0     1199.09     1222.23     15.43 o
  -1   6   0     1990.61     1965.82     23.01 o
   0   6   0      509.71      515.81      7.29 o
   1   6   0     1043.78     1038.41     12.93 o
   2   6   0     4850.56     4969.59     46.87 o
   3   6   0     2248.52     2305.65     22.63 o
   4   6   0     4588.96     4540.48     39.97 o
   5   6   0       37.72       33.72      1.26 o
   6   6   0     1394.04     1416.96     13.65 o
   7   6   0     1182.65     1223.70     13.09 o
   8   6   0     1434.96     1482.77     21.29 o
   9   6   0     1010.27     1064.07     16.63 o
  10   6   0      379.24      406.81     12.66 o
  11   6   0        4.48        4.17      2.69 o
  -6   7   0      855.67      894.36     33.01 o
  -5   7   0        2.11        6.25      2.80 o
  -4   7   0     3208.94     3103.84     41.48 o
  -3   7   0      128.99      130.54      4.34 o
  -2   7   0     2293.92     2182.72     26.07 o
  -1   7   0     1825.33     1755.78     21.20 o
   0   7   0      204.06      218.38      4.29 o
   1   7   0      830.79      816.85     10.54 o
   2   7   0     1639.01     1612.49     20.38 o
   3   7   0     1417.78     1507.29     15.58 o
   4   7   0     2350.26     2417.10     23.91 o
   5   7   0      129.14      150.80      3.56 o
   6   7   0      711.80      748.53      8.10 o
   7   7   0     3120.16     3273.06     34.71 o
   8   7   0      605.90      623.99     10.75 o
   9   7   0      514.51      526.45     11.69 o
  10   7   0      486.45      470.86     13.95 o
  -5   8   0      441.59      459.33     13.81 o
  -4   8   0      838.07      843.91     14.55 o
  -3   8   0      131.07      145.87      4.91 o
  -2   8   0     1539.41     1554.18     19.78 o
  -1   8   0     1847.31     1779.78     21.95 o
   0   8   0        8.88        7.94      1.36 o
   1   8   0     1968.23     1908.65     22.80 o
   2   8   0     1048.46      984.71     13.35 o
   3   8   0     1374.13     1372.60     17.41 o
   4   8   0     1477.63     1449.52     15.29 o
   5   8   0       28.55       27.97      1.39 o
   6   8   0     1189.53     1191.73     14.05 o
   7   8   0      446.36      445.19      7.20 o
   8   8   0      378.15      404.96      7.78 o
   9   8   0      580.46      595.01     12.78 o
  10   8   0      517.60      565.00     15.94 o
  -4   9   0      984.38      986.87     18.83 o
  -3   9   0       14.21       16.55      2.78 o
  -2   9   0     2804.83     2759.11     42.09 o
  -1   9   0      431.30      450.40      7.86 o
   0   9   0      297.09      295.56      5.77 o
   1   9   0      505.68      530.05      8.61 o
   2   9   0        3.41        8.40      1.48 o
   3   9   0      307.86      310.87      6.03 o
   4   9   0     1593.61     1631.58     20.55 o
   5   9   0        0.28        8.09      5.29 o
   6   9   0      713.22      781.47     11.94 o
   7   9   0       79.66       97.79      4.03 o
   8   9   0      312.58      303.81     12.88 o
   9   9   0     1835.98     1953.37     44.88 o
  -2  10   0      934.39      922.41     18.00 o
  -1  10   0      348.97      338.58      7.45 o
   0  10   0      609.15      579.19      9.32 o
   1  10   0     2765.51     2708.05     31.47 o
   2  10   0        0.33        0.48      1.53 o
   3  10   0     1089.00     1086.03     16.74 o
   4  10   0      651.26      636.07     13.31 o
   5  10   0      115.17      101.91      5.07 o
   6  10   0      466.40      478.01     10.98 o
   7  10   0      241.60      273.05      6.74 o
   8  10   0      100.90       98.01      5.93 o
   0  11   0     1193.67     1183.54     16.32 o
   1  11   0      311.52      324.13      6.64 o
   2  11   0      157.14      162.25      5.52 o
   3  11   0      570.57      572.74     12.85 o
   4  11   0      325.96      334.59      9.20 o
   5  11   0      202.70      193.56      7.08 o
   6  11   0      525.60      497.20     11.91 o
   7  11   0       93.37       89.26      5.55 o
  -6 -11   1      614.75      614.76     19.10 o
  -5 -11   1      498.16      490.30     12.05 o
  -4 -11   1      210.32      217.53      7.65 o
  -3 -11   1     1181.36     1188.10     21.83 o
  -2 -11   1       45.50       51.30      4.26 o
  -1 -11   1      511.83      522.18      9.05 o
  -8 -10   1      125.02      116.65     10.26 o
  -7 -10   1      322.88      330.39     15.70 o
  -6 -10   1     1158.28     1099.45     30.78 o
  -5 -10   1      165.59      161.28      9.23 o
  -4 -10   1      258.51      274.11      8.11 o
  -3 -10   1      168.53      173.80      6.34 o
  -2 -10   1      275.51      287.41      7.09 o
  -1 -10   1     1294.31     1290.22     16.87 o
   0 -10   1      639.55      639.18     14.87 o
   1 -10   1      209.74      193.31      6.03 o
   2 -10   1      939.75      986.51     16.42 o
  -9  -9   1      689.29      733.27     18.64 o
  -8  -9   1      236.91      213.58      8.77 o
  -7  -9   1      246.52      272.89      7.48 o
  -6  -9   1     1448.07     1437.49     18.58 o
  -5  -9   1       22.56       29.86      2.56 o
  -4  -9   1     1954.80     1879.14     38.30 o
  -3  -9   1      907.41      853.90     12.36 o
  -2  -9   1       69.16       72.43      3.95 o
  -1  -9   1     1009.12      957.21     12.01 o
   0  -9   1      412.99      390.08      6.46 o
   1  -9   1      456.76      450.49      9.10 o
   2  -9   1     1417.68     1384.95     23.75 o
   3  -9   1       14.26       14.31      2.74 o
 -10  -8   1     1280.82     1277.54     40.25 o
  -9  -8   1      669.30      683.17     17.50 o
  -8  -8   1      254.10      261.16     10.47 o
  -7  -8   1      744.35      753.66     16.27 o
  -6  -8   1     1296.97     1348.39     17.32 o
  -5  -8   1      212.90      186.90      4.26 o
  -4  -8   1     3136.62     3202.66     33.53 o
  -3  -8   1     1056.07     1090.37     16.36 o
  -2  -8   1       14.36       20.97      1.85 o
  -1  -8   1     1224.64     1261.73     14.64 o
   0  -8   1      294.45      296.91      5.20 o
   1  -8   1     1281.59     1317.33     17.05 o
   2  -8   1      775.04      788.19     13.54 o
   3  -8   1        5.14        5.23      1.90 o
   4  -8   1     1212.09     1219.46     19.44 o
   5  -8   1      727.00      739.00     29.38 o
 -10  -7   1      234.70      255.99     14.09 o
  -9  -7   1      296.22      296.43      8.36 o
  -8  -7   1        4.56        8.01      1.86 o
  -7  -7   1      450.92      456.50     18.73 o
  -6  -7   1     1223.41     1209.99     15.72 o
  -5  -7   1      365.20      387.46      5.33 o
  -4  -7   1     2450.65     2434.37     24.23 o
  -3  -7   1      588.14      564.64      6.95 o
  -2  -7   1     1158.35     1101.28     11.99 o
  -1  -7   1     2256.33     2132.91     22.68 o
   0  -7   1       36.31       25.55      1.71 o
   1  -7   1     2026.80     1940.68     23.38 o
   2  -7   1     1168.91     1156.47     17.49 o
   3  -7   1       55.66       64.31      4.24 o
   4  -7   1     1040.76     1044.98     16.66 o
   5  -7   1       72.26       80.32      4.42 o
   6  -7   1      411.57      442.35     21.74 o
 -10  -6   1      910.02      909.22     21.77 o
  -9  -6   1      691.43      675.78     18.98 o
  -8  -6   1     2390.82     2422.33     32.93 o
  -7  -6   1     2069.01     2131.73     25.73 o
  -6  -6   1      182.91      199.71      3.80 o
  -5  -6   1     1103.93     1105.50     10.50 o
  -4  -6   1     2947.84     2881.88     26.55 o
  -3  -6   1     1361.82     1488.68     15.28 o
  -2  -6   1     2306.41     2242.32     22.21 o
  -1  -6   1     1997.22     1959.26     19.34 o
   0  -6   1       46.50       48.12      2.52 o
   1  -6   1     1503.88     1475.29     18.57 o
   2  -6   1     2012.90     1964.64     24.58 o
   3  -6   1      339.28      361.16      6.75 o
   4  -6   1     1601.65     1547.94     28.33 o
   5  -6   1        5.46       10.14      1.76 o
   6  -6   1     1661.81     1700.33     39.03 o
   7  -6   1      655.25      681.03     27.77 o
 -11  -5   1        2.41        0.00      2.28 o
 -10  -5   1     1031.98     1058.07     24.48 o
  -9  -5   1      729.47      769.46     14.85 o
  -8  -5   1        8.57       10.46      2.32 o
  -7  -5   1     2743.57     2747.25     36.28 o
  -6  -5   1      178.07      179.08      3.48 o
  -5  -5   1     1728.79     1822.60     16.42 o
  -4  -5   1     2542.74     2519.62     20.86 o
  -3  -5   1     1399.92     1628.70     16.26 o
  -2  -5   1     5346.58     5581.29     52.30 o
  -1  -5   1     2899.76     2857.37     27.57 o
   0  -5   1      921.92      976.26     10.70 o
   1  -5   1     1682.82     1703.78     18.74 o
   2  -5   1      214.52      215.71      4.43 o
   3  -5   1     1081.89     1099.77     14.78 o
   4  -5   1     1988.30     2061.57     25.70 o
   5  -5   1      742.69      784.85     11.69 o
   6  -5   1     1348.87     1369.18     31.98 o
   7  -5   1      683.24      689.49     26.97 o
   8  -5   1        5.53        9.66      6.84 o
 -11  -4   1       96.98       87.31      6.68 o
 -10  -4   1     1114.10     1109.28     25.19 o
  -9  -4   1      206.49      207.00      7.97 o
  -8  -4   1     2045.81     1979.06     30.50 o
  -7  -4   1     1023.71      983.36     14.55 o
  -6  -4   1       23.36       25.42      1.20 o
  -5  -4   1      722.76      732.57      7.26 o
  -4  -4   1     2927.16     2989.06     24.34 o
  -3  -4   1      883.65      917.15      8.06 o
  -2  -4   1    12048.91    11795.53    108.97 o
  -1  -4   1     3714.48     3820.73     36.02 o
   0  -4   1        3.92        7.16      0.66 o
   1  -4   1     4389.68     4308.64     42.69 o
   2  -4   1      577.83      604.96      7.51 o
   3  -4   1     1898.36     1886.53     20.58 o
   4  -4   1     1523.21     1512.41     17.15 o
   5  -4   1      382.89      394.10      6.93 o
   6  -4   1       97.20      101.73      4.54 o
   7  -4   1      683.62      691.85     36.43 o
   8  -4   1      215.41      230.63     14.89 o
 -11  -3   1      126.92      141.89      7.54 o
 -10  -3   1     2351.99     2321.42     45.11 o
  -9  -3   1        1.82        1.89      1.83 o
  -8  -3   1     2599.18     2711.48     49.15 o
  -7  -3   1     1069.37     1094.68     24.87 o
  -6  -3   1       46.94       59.47      1.71 o
  -5  -3   1     1779.44     1803.16     17.82 o
  -4  -3   1     1723.88     1808.64     15.98 o
  -3  -3   1     6154.23     6464.30     48.53 o
  -2  -3   1     4061.33     4063.88     32.87 o
  -1  -3   1     1738.96     1833.97     18.03 o
   0  -3   1     2432.48     2392.86     22.63 o
   1  -3   1     6257.97     6161.68     57.05 o
   2  -3   1      463.86      439.54      6.76 o
   3  -3   1     4855.66     4996.17     51.11 o
   4  -3   1     1192.62     1167.81     14.23 o
   5  -3   1      550.36      553.74      7.73 o
   6  -3   1     1721.59     1739.80     19.76 o
   7  -3   1      391.21      374.09      9.12 o
   8  -3   1      597.77      594.50     23.75 o
   9  -3   1      661.35      640.78     26.16 o
 -11  -2   1      593.44      605.52     16.65 o
 -10  -2   1     2014.66     2071.80     43.67 o
  -9  -2   1       10.59        6.24      2.28 o
  -8  -2   1     2505.87     2510.66     39.04 o
  -7  -2   1      550.09      573.73     10.76 o
  -6  -2   1      305.42      289.04      4.70 o
  -5  -2   1     3941.37     4096.97     38.63 o
  -4  -2   1      452.59      396.99      5.51 o
  -3  -2   1     4068.16     4305.47     42.06 o
  -2  -2   1     6983.00     6991.89     48.56 o
  -1  -2   1      947.12     1071.48      8.55 o
   0  -2   1      836.79      859.65      7.52 o
   1  -2   1     8286.47     8195.99     71.88 o
   2  -2   1      135.41      131.02      2.08 o
   3  -2   1     6021.59     6049.66     57.81 o
   4  -2   1     3810.19     3930.05     46.20 o
   5  -2   1        1.02        4.01      1.18 o
   6  -2   1     1085.16     1073.21     12.85 o
   7  -2   1       30.24       32.30      2.40 o
   8  -2   1      848.22      853.48     13.95 o
   9  -2   1      971.33      959.48     22.11 o
  10  -2   1       31.36       33.41      7.65 o
 -10  -1   1     1232.01     1251.16     27.18 o
  -9  -1   1       35.29       52.55      2.70 o
  -8  -1   1     3622.78     3576.78     57.46 o
  -7  -1   1       92.92       93.95      2.81 o
  -6  -1   1      794.51      783.25      9.12 o
  -5  -1   1     1110.92     1089.77     10.88 o
  -4  -1   1     2656.45     2966.35     25.48 o
  -3  -1   1     6876.00     6980.58     94.39 o
  -2  -1   1     7263.51     7687.22     84.35 o
  -1  -1   1     1586.05     1640.16     13.59 o
   0  -1   1     3825.39     3759.75     30.78 o
   1  -1   1        2.96        8.70      0.78 o
   2  -1   1     1717.54     1646.56     16.13 o
   3  -1   1     7552.50     7531.79     71.44 o
   4  -1   1     2096.64     2109.85     29.31 o
   5  -1   1      666.28      671.06      7.68 o
   6  -1   1     2039.17     2061.55     22.63 o
   7  -1   1       14.31       16.36      1.89 o
   8  -1   1     1144.64     1173.25     17.81 o
   9  -1   1      844.39      859.32     24.38 o
  10  -1   1       30.80       27.56      3.19 o
 -10   0   1      626.48      617.35     13.09 o
  -9   0   1      816.49      803.99     13.37 o
  -8   0   1     2145.51     2203.76     30.18 o
  -7   0   1      144.35      145.90      4.69 o
  -6   0   1     3615.01     3704.06     36.84 o
  -5   0   1     3443.81     3403.96     33.73 o
  -4   0   1      126.70      148.71      2.76 o
  -3   0   1      739.28      632.92      8.55 o
  -2   0   1     1788.98     2003.11     20.70 o
  -1   0   1     1055.24     1179.20     20.22 o
   0   0   1    15159.00    13708.95    221.15 o
   1   0   1        9.78       20.55      0.71 o
   2   0   1     2487.96     2516.77     22.80 o
   3   0   1     3345.29     3255.15     29.62 o
   4   0   1        0.73        3.87      0.88 o
   5   0   1      886.15      792.78      9.73 o
   6   0   1     4867.79     4990.20     56.15 o
   7   0   1        0.49        3.12      1.51 o
   8   0   1     1255.81     1180.49     17.71 o
   9   0   1      190.21      192.02      5.21 o
  10   0   1        5.73        8.63      3.27 o
 -10   1   1       46.23       67.28      5.68 o
  -9   1   1      746.19      744.54     14.63 o
  -8   1   1     1756.84     1840.44     26.00 o
  -7   1   1       24.19       25.27      1.83 o
  -6   1   1     5880.52     5856.77     60.69 o
  -5   1   1     2743.31     2813.73     28.28 o
  -4   1   1       10.42       11.32      0.96 o
  -3   1   1      440.36      360.42      4.20 o
  -2   1   1     5222.12     5220.96     44.79 o
  -1   1   1     7571.85     7573.90     89.25 o
   0   1   1     8475.10     8295.35     84.12 o
   1   1   1     1689.89     1680.91     14.17 o
   2   1   1     2271.27     2332.07     20.53 o
   3   1   1     2360.47     2410.82     24.05 o
   4   1   1       23.38       32.73      1.69 o
   5   1   1     7691.43     7806.74     81.89 o
   6   1   1     1912.65     1807.90     18.68 o
   7   1   1       63.06       66.56      2.18 o
   8   1   1     1553.48     1514.20     21.54 o
   9   1   1      458.07      452.15      8.38 o
  10   1   1      318.20      319.29      8.60 o
  11   1   1     1019.03     1035.68     19.60 o
  -9   2   1      838.43      838.33     16.00 o
  -8   2   1     1823.92     1833.32     32.10 o
  -7   2   1      338.54      356.11      6.30 o
  -6   2   1     4417.22     4480.69     47.19 o
  -5   2   1      321.82      345.86      5.31 o
  -4   2   1     1090.25     1115.49     12.16 o
  -3   2   1     4568.80     4677.18     43.25 o
  -2   2   1      819.85      885.80      8.32 o
  -1   2   1     1302.05     1222.65     12.93 o
   0   2   1        6.01       17.88      1.35 o
   1   2   1     1411.17     1503.85     15.55 o
   2   2   1      306.24      279.47      3.45 o
   3   2   1     3466.22     3302.80     43.31 o
   4   2   1       28.72       26.02      1.35 o
   5   2   1     8915.70     9069.18    101.89 o
   6   2   1     2466.28     2486.28     28.29 o
   7   2   1      264.65      243.18      4.96 o
   8   2   1      964.14     1027.31     17.74 o
   9   2   1      331.64      333.69      8.29 o
  10   2   1      957.34      903.49     17.04 o
  11   2   1     1121.03     1144.19     25.90 o
  -9   3   1      660.26      651.65     25.76 o
  -8   3   1      922.91      969.63     32.60 o
  -7   3   1      542.30      538.49      8.53 o
  -6   3   1     1714.99     1750.31     21.88 o
  -5   3   1      177.32      169.56      3.00 o
  -4   3   1     2629.47     2613.23     25.50 o
  -3   3   1     2391.94     2292.60     20.58 o
  -2   3   1     2353.32     2354.03     22.53 o
  -1   3   1     4284.11     4248.99     43.15 o
   0   3   1     1206.33     1241.00     14.78 o
   1   3   1     2244.73     2375.37     24.29 o
   2   3   1      120.71      175.88      2.66 o
   3   3   1        2.06        8.62      1.17 o
   4   3   1      813.09      786.91      8.07 o
   5   3   1     6765.73     6838.70     63.52 o
   6   3   1      530.08      548.44      7.13 o
   7   3   1      859.92      810.28     12.22 o
   8   3   1     1490.93     1487.92     29.32 o
   9   3   1      204.90      190.24      7.40 o
  10   3   1      794.88      762.33     19.12 o
  11   3   1     1122.95     1049.95     24.33 o
  -8   4   1      288.05      301.07     16.10 o
  -7   4   1     2191.08     2228.00     47.51 o
  -6   4   1     2232.36     2248.84     36.25 o
  -5   4   1     1099.45     1123.47     15.14 o
  -4   4   1      763.60      804.61     10.58 o
  -3   4   1     2440.97     2535.57     30.30 o
  -2   4   1      253.37      284.94      3.91 o
  -1   4   1    10852.97    11226.16    112.94 o
   0   4   1     3373.29     3362.56     43.43 o
   1   4   1     1401.31     1418.50     13.77 o
   2   4   1      209.46      160.08      2.21 o
   3   4   1     3585.19     3843.31     37.31 o
   4   4   1     1631.01     1638.31     14.18 o
   5   4   1     3540.13     3687.01     32.44 o
   6   4   1       24.12       34.89      1.29 o
   7   4   1     3228.79     3406.44     38.70 o
   8   4   1     1272.74     1285.44     23.18 o
   9   4   1      110.40      118.96      4.98 o
  10   4   1     1118.56     1101.56     24.33 o
  11   4   1      495.32      496.75     14.66 o
  -8   5   1      207.89      214.53     14.49 o
  -7   5   1      623.45      652.46     25.76 o
  -6   5   1     1863.73     1912.98     32.17 o
  -5   5   1      569.09      550.89     11.22 o
  -4   5   1     2619.20     2551.99     33.75 o
  -3   5   1     1192.51     1199.81     17.72 o
  -2   5   1      138.45      147.65      3.21 o
  -1   5   1      176.21      121.14      2.74 o
   0   5   1      828.94      795.50     11.55 o
   1   5   1      575.78      570.04     15.37 o
   2   5   1     1439.88     1338.11     14.85 o
   3   5   1       50.10       43.26      1.12 o
   4   5   1        8.91        6.81      0.75 o
   5   5   1     1331.53     1302.67     12.33 o
   6   5   1        0.81        3.25      0.80 o
   7   5   1     4496.09     4478.39     52.94 o
   8   5   1     2261.15     2382.20     36.31 o
   9   5   1      664.63      635.30     15.79 o
  10   5   1     1700.80     1694.21     34.44 o
  11   5   1      372.87      357.85     11.95 o
  -7   6   1      347.50      380.77     19.72 o
  -6   6   1       75.88       81.11      6.78 o
  -5   6   1      932.42      957.44     14.04 o
  -4   6   1     2842.52     2802.30     37.26 o
  -3   6   1       88.70       75.03      2.81 o
  -2   6   1      525.16      529.64      7.91 o
  -1   6   1     3160.32     3168.52     35.77 o
   0   6   1      142.14      120.88      2.74 o
   1   6   1     3287.15     3369.58     37.56 o
   2   6   1     3503.90     3679.68     50.43 o
   3   6   1       70.28       79.75      1.95 o
   4   6   1      161.67      173.10      2.53 o
   5   6   1      983.84      982.61     10.27 o
   6   6   1        1.75        4.39      0.60 o
   7   6   1      363.21      377.43      5.05 o
   8   6   1     1274.18     1218.20     15.74 o
   9   6   1      579.83      593.35     12.31 o
  10   6   1     1590.86     1571.65     32.73 o
  11   6   1      177.81      178.88     11.87 o
  -6   7   1      385.45      393.25     19.72 o
  -5   7   1      321.14      333.00     20.73 o
  -4   7   1     1101.75     1159.57     17.98 o
  -3   7   1        5.00        5.62      1.38 o
  -2   7   1     1136.00     1120.86     14.66 o
  -1   7   1     1343.47     1304.28     16.33 o
   0   7   1       95.80       97.22      2.60 o
   1   7   1      794.78      751.90     11.63 o
   2   7   1     2060.79     1969.68     22.99 o
   3   7   1        2.47        2.62      0.58 o
   4   7   1      972.32      919.81      9.31 o
   5   7   1       41.25       35.68      1.72 o
   6   7   1      801.63      801.71      9.79 o
   7   7   1     4183.38     4306.92     43.11 o
   8   7   1       45.98       57.74      3.28 o
   9   7   1      844.60      860.00     13.83 o
  10   7   1      961.16      990.59     23.05 o
  11   7   1        0.60        2.15      2.41 o
  -5   8   1      150.66      131.44      9.26 o
  -4   8   1      495.49      457.80      9.54 o
  -3   8   1      781.09      767.64     11.46 o
  -2   8   1     1132.25     1057.15     14.41 o
  -1   8   1      301.33      284.95      5.47 o
   0   8   1        1.86        4.54      1.16 o
   1   8   1     2629.23     2508.35     33.41 o
   2   8   1     2269.23     2201.16     33.17 o
   3   8   1      289.95      287.11      4.84 o
   4   8   1      460.67      509.95      5.92 o
   5   8   1     1579.94     1659.69     18.78 o
   6   8   1        2.83       14.72      2.73 o
   7   8   1     2163.39     2285.48     26.59 o
   8   8   1      134.59      141.30      6.16 o
   9   8   1      474.93      479.76     11.85 o
  10   8   1      417.10      408.30     12.66 o
  -4   9   1      211.65      231.77      7.44 o
  -3   9   1       73.28       80.96      4.67 o
  -2   9   1      675.99      666.38     10.56 o
  -1   9   1      311.13      287.05      7.21 o
   0   9   1       16.55       20.56      1.82 o
   1   9   1     1578.16     1525.77     22.12 o
   2   9   1       23.30       26.82      2.26 o
   3   9   1      228.79      206.29      5.45 o
   4   9   1     1225.42     1159.56     15.29 o
   5   9   1      867.24      826.21     11.34 o
   6   9   1      175.21      182.01      5.00 o
   7   9   1      955.07      925.82     12.80 o
   8   9   1      317.66      329.78      8.51 o
   9   9   1     1699.29     1725.49     28.35 o
  10   9   1      458.67      516.35     14.94 o
  -2  10   1      149.41      165.00      5.21 o
  -1  10   1       28.25       34.09      2.76 o
   0  10   1      120.37      113.49      4.82 o
   1  10   1     1203.41     1155.19     29.60 o
   2  10   1        3.27        7.95      1.90 o
   3  10   1     2416.79     2365.38     30.66 o
   4  10   1      840.36      850.47     12.31 o
   5  10   1      211.38      210.48      4.57 o
   6  10   1      162.94      189.56      6.48 o
   7  10   1     1192.86     1177.86     17.63 o
   8  10   1       13.42       18.88      2.45 o
   9  10   1     1015.06     1097.52     20.14 o
   0  11   1      163.12      155.73      6.50 o
   1  11   1      505.82      499.18     10.16 o
   2  11   1       90.66       84.99      4.37 o
   3  11   1      861.74      846.38     14.23 o
   4  11   1      426.20      428.79      8.94 o
   5  11   1        3.03        4.71      2.33 o
   6  11   1     1333.14     1339.46     23.55 o
   7  11   1      737.95      704.01     14.69 o
   8  11   1       23.12       28.35      4.22 o
   3  12   1      519.94      518.39     12.78 o
   4  12   1      704.29      680.58     14.79 o
   5  12   1      237.44      228.85      7.92 o
  -4 -11   2      390.45      392.31     10.65 o
  -3 -11   2     1152.04     1162.80     21.75 o
  -2 -11   2       12.39        9.39      3.00 o
  -7 -10   2      268.10      279.63     10.32 o
  -6 -10   2     1514.03     1438.51     30.26 o
  -5 -10   2      319.18      314.23      9.09 o
  -4 -10   2      525.92      508.32     15.57 o
  -3 -10   2      219.70      220.80      7.27 o
  -2 -10   2       35.97       39.87      4.27 o
  -1 -10   2      960.68      987.91     16.14 o
   0 -10   2      794.18      794.91     19.23 o
   1 -10   2       65.88       74.67      4.51 o
  -8  -9   2      200.61      184.07     14.49 o
  -7  -9   2      478.98      469.26     10.72 o
  -6  -9   2     1458.32     1445.18     32.21 o
  -5  -9   2        0.24        0.00      3.71 o
  -4  -9   2     1563.39     1577.25     23.06 o
  -3  -9   2      211.90      238.99      6.21 o
  -2  -9   2      837.88      808.27     12.84 o
  -1  -9   2      380.82      390.77      6.91 o
   0  -9   2      183.17      192.25      5.63 o
   1  -9   2      243.45      246.82      6.62 o
   2  -9   2     1289.77     1281.51     19.50 o
   3  -9   2       82.97       83.91      4.46 o
  -9  -8   2     1011.19     1060.16     35.82 o
  -8  -8   2      153.83      136.06      7.65 o
  -7  -8   2      715.68      768.48     18.81 o
  -6  -8   2     1161.53     1173.50     17.51 o
  -5  -8   2       46.79       53.06      2.57 o
  -4  -8   2     3566.32     3517.58     40.47 o
  -3  -8   2      841.57      780.45     11.30 o
  -2  -8   2      123.77      121.19      3.63 o
  -1  -8   2     1090.90     1010.06     13.55 o
   0  -8   2      279.91      263.29      5.74 o
   1  -8   2      976.96      930.99     13.46 o
   2  -8   2      350.76      340.90      6.90 o
   3  -8   2      185.99      179.00      4.98 o
   4  -8   2      630.62      645.98     11.74 o
 -10  -7   2      935.87      913.68     31.40 o
  -9  -7   2     1537.52     1532.24     31.73 o
  -8  -7   2        7.22        7.60      3.05 o
  -7  -7   2      602.27      577.95     13.12 o
  -6  -7   2     1438.48     1456.14     20.55 o
  -5  -7   2      736.47      699.53     11.29 o
  -4  -7   2     2312.87     2368.02     27.93 o
  -3  -7   2      390.41      423.81      6.51 o
  -2  -7   2     1084.58     1135.03     13.28 o
  -1  -7   2      992.49     1037.28     12.27 o
   0  -7   2       46.22       49.42      2.22 o
   1  -7   2     1492.82     1549.20     19.62 o
   2  -7   2     1474.51     1452.63     18.78 o
   3  -7   2       11.15        8.75      1.95 o
   4  -7   2     2103.28     2137.44     30.06 o
   5  -7   2      398.33      384.23     11.99 o
   6  -7   2      167.70      191.59     14.09 o
 -10  -6   2      429.64      422.63     18.92 o
  -9  -6   2      584.38      559.10     15.08 o
  -8  -6   2      423.27      430.45     12.47 o
  -7  -6   2     3013.73     3100.49     45.72 o
  -6  -6   2      146.48      147.11      4.12 o
  -5  -6   2     1210.60     1302.42     16.68 o
  -4  -6   2     2509.16     2510.50     24.83 o
  -3  -6   2      982.87      989.50     10.26 o
  -2  -6   2     1503.53     1463.32     14.42 o
  -1  -6   2     1452.19     1371.84     12.65 o
   0  -6   2      554.00      572.59      7.55 o
   1  -6   2      773.75      692.76      9.33 o
   2  -6   2     1305.34     1308.46     17.46 o
   3  -6   2        8.13        4.43      1.69 o
   4  -6   2      251.99      247.25      5.58 o
   5  -6   2        2.23        4.29      1.69 o
   6  -6   2     1023.96     1048.64     26.80 o
   7  -6   2      448.64      452.82     22.14 o
 -10  -5   2      953.46      945.88     31.80 o
  -9  -5   2      334.12      316.02     10.47 o
  -8  -5   2      213.84      212.35      6.48 o
  -7  -5   2     3546.09     3568.69     54.18 o
  -6  -5   2      102.50      110.90      3.08 o
  -5  -5   2     2428.25     2388.92     23.98 o
  -4  -5   2     2713.37     2688.20     25.33 o
  -3  -5   2      161.42      170.86      2.56 o
  -2  -5   2     1737.64     1661.39     15.87 o
  -1  -5   2     1219.55     1154.72     10.61 o
   0  -5   2     1219.74     1268.53     11.66 o
   1  -5   2     2219.45     2164.04     21.48 o
   2  -5   2      133.16      100.70      3.06 o
   3  -5   2      499.27      500.67      8.14 o
   4  -5   2     1958.56     1934.11     24.42 o
   5  -5   2      275.38      285.46      6.23 o
   6  -5   2     1182.00     1144.78     27.78 o
   7  -5   2     1000.73     1031.61     35.82 o
   8  -5   2       11.83       24.96      7.65 o
 -10  -4   2      953.40      938.23     31.40 o
  -9  -4   2      360.65      372.03      9.20 o
  -8  -4   2      926.48      920.83     14.79 o
  -7  -4   2     2207.00     2193.87     29.71 o
  -6  -4   2        4.07        7.80      1.11 o
  -5  -4   2     2742.22     2887.08     25.23 o
  -4  -4   2     1929.05     2000.18     19.04 o
  -3  -4   2      614.97      704.56      7.44 o
  -2  -4   2    12199.56    12589.66    113.70 o
  -1  -4   2     2614.18     2659.58     24.19 o
   0  -4   2      447.91      464.53      5.18 o
   1  -4   2      939.73      920.21     10.71 o
   2  -4   2      257.93      260.69      4.06 o
   3  -4   2     1381.47     1320.75     15.00 o
   4  -4   2     2860.90     2854.58     30.58 o
   5  -4   2      566.79      572.65     10.86 o
   6  -4   2      186.30      158.48      7.68 o
   7  -4   2      386.72      374.29     12.95 o
   8  -4   2        5.39        5.23      5.64 o
 -10  -3   2     1255.52     1168.06     37.03 o
  -9  -3   2        1.94        1.93      2.12 o
  -8  -3   2     1777.44     1789.60     28.18 o
  -7  -3   2     1491.60     1479.74     23.54 o
  -6  -3   2        2.11       11.35      2.16 o
  -5  -3   2     1523.10     1588.23     16.32 o
  -4  -3   2      884.31      882.73      8.95 o
  -3  -3   2     1315.02     1351.39     12.13 o
  -2  -3   2     6318.58     6256.70     50.52 o
  -1  -3   2        6.29        7.85      0.84 o
   0  -3   2     1405.47     1268.81     11.50 o
   1  -3   2     2094.52     1925.19     17.85 o
   2  -3   2      820.32      791.89      9.27 o
   3  -3   2     1883.27     1757.89     19.07 o
   4  -3   2     1267.41     1223.95     13.99 o
   5  -3   2       79.19       83.45      2.57 o
   6  -3   2     1545.90     1611.43     27.01 o
   7  -3   2      480.04      516.56     15.21 o
   8  -3   2      131.61      130.81     10.87 o
   9  -3   2     1034.15     1122.98     38.64 o
 -10  -2   2     1179.75     1118.96     35.42 o
  -9  -2   2       59.54       63.62      7.25 o
  -8  -2   2     3010.31     3023.25     90.23 o
  -7  -2   2      604.88      645.91     13.65 o
  -6  -2   2      375.89      379.71      5.02 o
  -5  -2   2     4933.94     5077.96     59.93 o
  -4  -2   2      675.91      708.86      7.83 o
  -3  -2   2     5146.33     5088.80     43.48 o
  -2  -2   2     8110.34     8109.47     70.68 o
  -1  -2   2     1108.68     1205.76     10.48 o
   0  -2   2      729.00      741.85      7.06 o
   1  -2   2     2775.83     2766.36     26.12 o
   2  -2   2       48.25       52.46      1.38 o
   3  -2   2     2795.00     2756.57     27.15 o
   4  -2   2     2251.74     2261.61     26.64 o
   5  -2   2     1007.24      989.89     11.04 o
   6  -2   2     1614.73     1572.57     21.05 o
   7  -2   2        1.60        4.32      1.53 o
   8  -2   2      471.87      443.03      8.81 o
   9  -2   2     1048.72     1085.15     36.23 o
 -10  -1   2      933.06      926.56     30.59 o
  -9  -1   2        0.70        3.32      2.11 o
  -8  -1   2     1813.04     1742.23     21.50 o
  -7  -1   2      624.69      600.76      8.81 o
  -6  -1   2      601.10      629.09      7.77 o
  -5  -1   2     1283.93     1186.01     11.83 o
  -4  -1   2      499.10      496.97      6.07 o
  -3  -1   2    11229.00    11676.72    122.06 o
  -2  -1   2     5126.37     5400.89     46.67 o
  -1  -1   2      369.91      409.42      4.66 o
   0  -1   2    12180.21    11778.78    135.67 o
   1  -1   2     1111.70     1246.22     10.53 o
   2  -1   2     1815.34     1749.12     16.36 o
   3  -1   2     6422.18     6290.41     61.30 o
   4  -1   2     3388.10     3463.32     36.07 o
   5  -1   2       15.49       37.40      1.62 o
   6  -1   2     1907.62     1941.28     23.76 o
   7  -1   2      145.07      143.00      4.27 o
   8  -1   2     1034.58     1053.77     28.29 o
   9  -1   2     1254.89     1277.57     22.05 o
  10  -1   2       11.58       17.82      2.78 o
 -10   0   2      730.74      726.52     25.76 o
  -9   0   2     1158.15     1112.52     34.21 o
  -8   0   2     1145.82     1212.32     17.83 o
  -7   0   2        4.99        9.97      2.02 o
  -6   0   2     1413.14     1451.30     16.64 o
  -5   0   2     3845.50     3962.02     41.58 o
  -4   0   2       32.52       42.34      1.61 o
  -3   0   2     3314.07     3169.63     36.32 o
  -2   0   2     3597.39     3529.97     46.56 o
  -1   0   2     3993.38     4237.06     41.83 o
   0   0   2     8297.37     8044.20     71.66 o
   1   0   2     9348.82     9155.03     99.29 o
   2   0   2     3686.19     3833.98     34.88 o
   3   0   2     2302.33     2323.62     21.47 o
   4   0   2       96.70      139.43      2.17 o
   5   0   2      486.15      420.25      5.05 o
   6   0   2     2541.93     2492.17     27.75 o
   7   0   2       50.63       47.97      3.34 o
   8   0   2     2179.80     2148.66     29.57 o
   9   0   2      155.55      197.17      5.31 o
  10   0   2       38.85       42.60      3.71 o
 -10   1   2      374.26      343.33     15.70 o
  -9   1   2      468.66      515.21     13.94 o
  -8   1   2      847.05      853.13     19.98 o
  -7   1   2      138.19      140.16      3.60 o
  -6   1   2     2916.68     2880.66     31.14 o
  -5   1   2     4284.28     4305.42     45.03 o
  -4   1   2      274.50      311.78      4.67 o
  -3   1   2     1404.82     1343.87     14.60 o
  -2   1   2     3996.51     4180.10     55.40 o
  -1   1   2    18583.87    18116.26    300.18 o
   0   1   2     4543.24     4640.63     44.39 o
   1   1   2      642.57      630.05      6.67 o
   2   1   2     4507.08     4535.73     42.01 o
   3   1   2      882.14      925.04     10.85 o
   4   1   2      961.32     1051.27     11.33 o
   5   1   2     4667.41     4735.38     50.25 o
   6   1   2     3548.48     3531.04     38.14 o
   7   1   2       84.54       80.44      3.39 o
   8   1   2     1854.50     1803.92     25.09 o
   9   1   2      642.09      596.96     10.34 o
  10   1   2      137.12      134.32      5.49 o
  11   1   2      739.15      766.59     24.62 o
  -9   2   2      690.76      649.54     16.60 o
  -8   2   2      675.92      746.55     17.62 o
  -7   2   2      353.69      362.81      7.31 o
  -6   2   2     2555.85     2540.84     30.91 o
  -5   2   2     1864.91     1932.78     23.81 o
  -4   2   2      479.93      509.15      7.57 o
  -3   2   2     5459.48     5497.46     51.13 o
  -2   2   2     1896.08     1961.50     18.87 o
  -1   2   2     1631.45     1584.06     15.55 o
   0   2   2    15060.95    14256.03    144.12 o
   1   2   2      735.03      762.44      7.13 o
   2   2   2     3340.44     3394.60     30.51 o
   3   2   2      637.34      621.79      6.29 o
   4   2   2      124.45      137.35      2.44 o
   5   2   2     2942.30     2911.94     33.81 o
   6   2   2     1228.82     1183.04     15.91 o
   7   2   2      591.09      573.20     13.38 o
   8   2   2     1303.01     1329.09     21.84 o
   9   2   2       73.03       68.68      5.85 o
  10   2   2      788.04      797.99     15.57 o
  11   2   2     1499.20     1506.02     25.95 o
  -9   3   2     1265.22     1349.19     42.67 o
  -8   3   2      807.68      838.41     28.98 o
  -7   3   2       93.24      106.21      3.89 o
  -6   3   2      482.57      496.15      8.87 o
  -5   3   2      991.53     1058.63     13.46 o
  -4   3   2     1356.61     1386.39     16.58 o
  -3   3   2     3073.48     3046.65     29.07 o
  -2   3   2      464.46      495.98      5.93 o
  -1   3   2     5189.36     5193.84     48.19 o
   0   3   2     1376.98     1341.12     16.41 o
   1   3   2     2533.23     2529.30     26.94 o
   2   3   2     4154.29     4072.01     38.67 o
   3   3   2     1699.32     1639.09     17.32 o
   4   3   2      460.29      507.58      5.88 o
   5   3   2     8706.52     9125.37     91.62 o
   6   3   2     3715.30     3987.55     46.06 o
   7   3   2      899.31      868.51     11.69 o
   8   3   2     1341.53     1297.05     21.38 o
   9   3   2       12.12       14.55      2.22 o
  10   3   2      619.70      598.10     12.69 o
  11   3   2     1629.95     1580.07     26.95 o
  -8   4   2      414.48      437.52     20.13 o
  -7   4   2      638.27      638.20     13.55 o
  -6   4   2     2436.80     2424.55     38.94 o
  -5   4   2      528.75      554.78      8.19 o
  -4   4   2      424.99      421.41      6.54 o
  -3   4   2     1962.92     1885.87     19.84 o
  -2   4   2       74.86       72.05      1.77 o
  -1   4   2     5578.41     5844.09     75.87 o
   0   4   2     4443.35     4641.67     70.65 o
   1   4   2      918.14      943.83     10.37 o
   2   4   2      917.59      838.90      8.55 o
   3   4   2     2081.29     2127.40     23.31 o
   4   4   2     1416.52     1314.80     13.76 o
   5   4   2     3330.90     3275.52     30.92 o
   6   4   2       25.43       26.50      1.20 o
   7   4   2     2450.97     2461.97     26.74 o
   8   4   2      335.52      327.46      7.81 o
   9   4   2        2.81        4.51      1.97 o
  10   4   2      977.28      976.75     22.32 o
  11   4   2      271.76      268.25     10.10 o
  -8   5   2      196.93      234.66     15.70 o
  -7   5   2      817.87      895.97     31.80 o
  -6   5   2     1199.12     1233.09     25.66 o
  -5   5   2       61.30       61.20      3.72 o
  -4   5   2     1175.76     1198.23     15.24 o
  -3   5   2     2534.37     2569.77     29.54 o
  -2   5   2      320.06      352.51      5.56 o
  -1   5   2     3727.81     3572.76     39.61 o
   0   5   2      714.92      742.74     10.89 o
   1   5   2     2006.23     1962.84     25.22 o
   2   5   2     6688.39     6924.76     74.92 o
   3   5   2       34.31       31.53      1.56 o
   4   5   2     1116.30     1112.70     11.99 o
   5   5   2     1945.07     2101.58     29.88 o
   6   5   2        8.62        6.41      0.72 o
   7   5   2     2121.60     2217.43     23.85 o
   8   5   2     4234.96     4343.84     63.85 o
   9   5   2      694.54      726.16     42.06 o
  10   5   2     1570.53     1535.04     31.73 o
  11   5   2      174.65      160.35      7.54 o
  -7   6   2      508.57      538.55     23.75 o
  -6   6   2      259.90      280.42      8.76 o
  -5   6   2      131.32      118.44      4.08 o
  -4   6   2     2135.19     2080.43     25.15 o
  -3   6   2     1096.49     1109.25     14.41 o
  -2   6   2       48.42       35.20      1.93 o
  -1   6   2     2088.53     1977.75     23.12 o
   1   6   2     1623.14     1637.11     19.40 o
   2   6   2     4281.70     4278.76     67.43 o
   3   6   2      456.24      474.35      5.47 o
   4   6   2     4630.70     4665.76     45.61 o
   5   6   2     2070.26     1989.10     20.56 o
   6   6   2      208.83      186.60      4.28 o
   7   6   2     1087.92     1050.03     11.27 o
   8   6   2      567.65      604.13      8.89 o
   9   6   2      455.31      444.93     11.63 o
  10   6   2     1517.11     1448.21     30.45 o
  11   6   2      134.42      124.99      6.83 o
  -6   7   2      137.43      128.61      6.96 o
  -5   7   2      111.25      128.26      6.58 o
  -4   7   2      924.63      920.17     14.91 o
  -3   7   2     1054.56      981.66     13.38 o
  -2   7   2      662.46      672.08      9.79 o
  -1   7   2     3045.26     2917.24     33.44 o
   0   7   2       83.55       85.72      2.74 o
   1   7   2     1798.66     1768.46     23.99 o
   2   7   2     2535.04     2648.97     41.93 o
   3   7   2       53.55       52.54      1.48 o
   4   7   2     2587.06     2714.94     31.04 o
   5   7   2       80.27       85.78      2.35 o
   6   7   2      199.66      219.88      3.64 o
   7   7   2     1605.79     1679.70     18.22 o
   8   7   2      438.78      411.58      7.88 o
   9   7   2      355.84      375.12      9.68 o
  10   7   2     1308.16     1241.60     27.03 o
  11   7   2       50.89       52.53      5.12 o
  -5   8   2      112.16      108.19      6.67 o
  -4   8   2      835.74      859.30     16.16 o
  -3   8   2       54.03       63.22      3.08 o
  -2   8   2     1340.08     1273.72     16.71 o
  -1   8   2      735.57      767.95     10.91 o
   0   8   2        5.56        8.01      1.20 o
   1   8   2     1629.71     1535.94     21.66 o
   2   8   2     2520.93     2388.61     31.71 o
   3   8   2      196.95      216.48      3.73 o
   4   8   2     2967.05     2943.50     26.71 o
   5   8   2      210.26      212.66      3.95 o
   6   8   2     2707.30     2785.77     28.72 o
   7   8   2     3656.71     3891.16     36.49 o
   8   8   2       75.43       77.30      4.26 o
   9   8   2      929.23      918.29     16.88 o
  10   8   2      109.26      114.54      6.26 o
  11   8   2      147.91      139.81      7.40 o
  -4   9   2      436.57      404.91     10.16 o
  -3   9   2       54.14       44.52      3.14 o
  -2   9   2     1000.62      941.45     13.46 o
  -1   9   2     1327.65     1265.80     16.72 o
   0   9   2      155.47      145.86      4.00 o
   1   9   2     3026.06     2852.83     46.48 o
   2   9   2       12.84       12.94      1.71 o
   3   9   2      385.91      360.11      7.67 o
   4   9   2     1094.71     1109.44     13.41 o
   5   9   2      216.89      249.95      4.50 o
   6   9   2      324.20      311.51      5.23 o
   7   9   2     1411.82     1445.36     16.48 o
   8   9   2        1.14        2.24      1.41 o
   9   9   2     1201.37     1200.71     25.53 o
  10   9   2      574.96      590.83     16.08 o
  -2  10   2      516.80      523.58      9.96 o
  -1  10   2     1051.71     1004.12     15.46 o
   0  10   2       19.72       30.81      2.35 o
   1  10   2     1067.95     1036.14     18.58 o
   2  10   2      293.84      272.93      6.48 o
   3  10   2     2776.44     2757.43     37.06 o
   4  10   2     1183.04     1121.04     20.01 o
   5  10   2       15.81       13.18      1.94 o
   6  10   2      832.08      825.61     13.37 o
   7  10   2      347.65      367.97      6.88 o
   8  10   2      228.74      257.41      5.70 o
   9  10   2     1350.70     1395.94     24.01 o
  -1  11   2      268.74      263.00      6.67 o
   0  11   2      296.28      287.51      6.79 o
   1  11   2     1121.37     1052.79     19.44 o
   2  11   2       29.11       28.74      3.24 o
   3  11   2     1087.68     1085.77     17.05 o
   4  11   2      413.23      415.40      8.70 o
   5  11   2      112.20      120.75      4.46 o
   6  11   2     1903.45     1850.73     29.96 o
   7  11   2      152.45      174.13      6.77 o
   8  11   2      543.63      538.58     12.14 o
   2  12   2       16.43       20.85      2.75 o
   3  12   2      381.50      408.73      9.10 o
   4  12   2      783.12      826.09     14.34 o
   5  12   2      105.77       99.77      5.78 o
   6  12   2     1035.64     1070.53     27.48 o
  -6 -10   3     1191.44     1243.83     27.44 o
  -5 -10   3       63.16       69.09      6.07 o
  -4 -10   3      328.80      322.87      9.49 o
  -3 -10   3       84.61      103.29      5.61 o
  -2 -10   3       22.26       23.80      3.44 o
  -1 -10   3      297.18      308.35      9.13 o
   0 -10   3      722.65      724.78     13.30 o
  -8  -9   3       90.02       99.71      7.45 o
  -7  -9   3      617.28      613.74     13.19 o
  -6  -9   3     1293.23     1271.69     22.25 o
  -5  -9   3      184.87      165.11     14.49 o
  -4  -9   3      628.92      614.63     13.15 o
  -3  -9   3      782.41      765.09     15.33 o
  -2  -9   3       40.80       40.43      3.87 o
  -1  -9   3      567.43      579.34     10.86 o
   0  -9   3      532.75      543.41     10.46 o
   1  -9   3      112.73      115.01      4.76 o
   2  -9   3      629.23      672.15     14.34 o
  -9  -8   3      508.47      492.32     19.12 o
  -8  -8   3        6.77        4.70      4.03 o
  -7  -8   3      354.41      355.42      8.99 o
  -6  -8   3      954.38      941.89     16.94 o
  -5  -8   3       56.63       51.47      4.05 o
  -4  -8   3     2357.38     2350.90     31.75 o
  -3  -8   3      166.40      185.82      7.03 o
  -2  -8   3       92.58       83.40      3.26 o
  -1  -8   3      431.73      434.41      7.79 o
   0  -8   3      913.92      952.76     13.82 o
   1  -8   3      329.27      333.81      6.83 o
   2  -8   3      916.91      950.72     16.91 o
   3  -8   3       25.28       29.02      2.99 o
   4  -8   3      733.17      745.42     13.13 o
  -9  -7   3      653.05      697.71     18.22 o
  -8  -7   3      109.24       92.82      6.00 o
  -7  -7   3       60.96       78.21      4.90 o
  -6  -7   3      718.21      736.12     12.19 o
  -5  -7   3      615.44      633.25     10.79 o
  -4  -7   3     2223.77     2145.87     25.85 o
  -3  -7   3      880.48      792.94     11.23 o
  -2  -7   3      317.38      325.92      5.34 o
  -1  -7   3     2041.58     1926.44     23.65 o
   0  -7   3      417.91      389.56      7.06 o
   1  -7   3      999.21      990.54     13.83 o
   2  -7   3      370.43      372.64      7.12 o
   3  -7   3      231.86      223.78      5.38 o
   4  -7   3      691.03      705.10     12.68 o
   5  -7   3      415.91      461.43     13.63 o
  -9  -6   3      798.48      783.51     19.49 o
  -8  -6   3        5.14        5.53      2.80 o
  -7  -6   3     2100.68     2118.41     30.69 o
  -6  -6   3      133.77      132.98      4.13 o
  -5  -6   3      991.29      946.80     14.33 o
  -4  -6   3     1555.46     1529.54     21.20 o
  -3  -6   3       81.99       97.17      2.57 o
  -2  -6   3      303.43      284.44      4.10 o
  -1  -6   3     1746.56     1814.23     19.77 o
   0  -6   3        3.78        4.38      1.36 o
   1  -6   3     1388.84     1378.89     17.62 o
   2  -6   3     3391.10     3463.67     37.27 o
   3  -6   3       37.98       41.36      2.37 o
   4  -6   3      894.27      915.97     13.62 o
   5  -6   3      582.20      579.25     13.27 o
   6  -6   3     1371.92     1364.36     45.68 o
 -10  -5   3      365.15      357.42     17.31 o
  -9  -5   3       18.80       23.22      3.95 o
  -8  -5   3       25.56       26.10      3.06 o
  -7  -5   3      468.72      480.64     10.76 o
  -6  -5   3      362.93      382.95     10.40 o
  -5  -5   3     1637.26     1643.29     22.39 o
  -4  -5   3     3937.76     4047.88     43.37 o
  -3  -5   3       59.00       58.42      2.28 o
  -2  -5   3     1303.27     1268.36     11.66 o
  -1  -5   3     1828.22     1817.39     17.49 o
   0  -5   3      110.53       94.20      2.43 o
   1  -5   3     5599.71     5593.20     50.38 o
   2  -5   3      716.47      695.55      9.25 o
   3  -5   3      136.96      126.72      3.31 o
   4  -5   3      132.16      132.21      3.93 o
   5  -5   3        7.46        9.94      1.71 o
   6  -5   3      132.52      138.05      7.82 o
   7  -5   3     1579.23     1614.44     50.31 o
  -9  -4   3      241.73      218.50     18.52 o
  -8  -4   3      493.10      479.84     11.02 o
  -7  -4   3     1622.66     1573.74     73.26 o
  -6  -4   3       64.05       68.06      2.83 o
  -5  -4   3     1176.95     1120.71     13.54 o
  -4  -4   3      342.09      285.93      4.30 o
  -3  -4   3       42.06       47.17      1.37 o
  -2  -4   3     2531.48     2425.21     21.46 o
  -1  -4   3     2185.65     2101.84     19.65 o
   0  -4   3      298.55      281.46      3.81 o
   1  -4   3     2852.50     2861.96     26.41 o
   2  -4   3     1429.43     1543.87     16.58 o
   3  -4   3     1424.59     1400.08     14.68 o
   4  -4   3     4016.26     4047.24     42.47 o
   5  -4   3       57.87       63.42      3.36 o
   6  -4   3      913.97      874.73     22.40 o
   7  -4   3      395.23      399.12     13.65 o
   8  -4   3       22.63       20.93      7.25 o
 -10  -3   3      995.51      899.59     30.59 o
  -9  -3   3       49.64       51.17      4.55 o
  -8  -3   3      729.93      700.26     14.02 o
  -7  -3   3      975.56      915.94     16.92 o
  -6  -3   3      176.94      184.13      8.30 o
  -5  -3   3      631.32      618.97      7.28 o
  -4  -3   3     1170.53     1191.96     13.09 o
  -3  -3   3     1475.39     1501.38     15.94 o
  -2  -3   3    10957.23    11177.84    100.29 o
  -1  -3   3        7.45       16.51      1.27 o
   0  -3   3      689.58      620.01      6.33 o
   1  -3   3     5755.78     5936.12     50.46 o
   2  -3   3     2648.06     2789.24     29.35 o
   3  -3   3     4604.59     4630.27     43.77 o
   4  -3   3     3569.05     3524.15     37.06 o
   5  -3   3       97.18       98.74      3.65 o
   6  -3   3      967.02      955.95     18.12 o
   7  -3   3      532.93      526.13     15.49 o
   8  -3   3       10.76        6.44      5.64 o
   9  -3   3     1243.15     1346.77     44.28 o
 -10  -2   3      613.72      563.91     22.14 o
  -9  -2   3        8.86       15.61      4.83 o
  -8  -2   3     2970.75     2976.72    167.24 o
  -7  -2   3      916.71      901.23     19.35 o
  -6  -2   3        3.13        5.51      1.07 o
  -5  -2   3     1229.81     1231.11     11.60 o
  -4  -2   3     2623.95     2771.13     23.98 o
  -3  -2   3      661.47      669.11      7.33 o
  -2  -2   3     2321.36     2246.17     20.43 o
  -1  -2   3      338.64      376.75      3.91 o
   0  -2   3     1029.59     1001.61      8.53 o
   1  -2   3     3329.66     3326.13     27.41 o
   2  -2   3      495.91      568.08      5.62 o
   3  -2   3     2793.24     2823.14     25.76 o
   4  -2   3     2498.61     2621.80     26.25 o
   5  -2   3      510.06      510.22      6.53 o
   6  -2   3     1515.35     1555.01     25.86 o
   7  -2   3      302.80      318.76      8.11 o
   8  -2   3      428.09      436.14      8.95 o
   9  -2   3     1658.94     1765.78     53.53 o
 -10  -1   3      494.56      511.98     20.53 o
  -9  -1   3       84.73       90.85      5.23 o
  -8  -1   3     1706.78     1715.42     39.57 o
  -7  -1   3      587.97      582.01     10.57 o
  -6  -1   3      269.38      253.53      4.60 o
  -5  -1   3      246.32      167.29      3.26 o
  -4  -1   3     2040.16     2089.15     23.09 o
  -3  -1   3     1557.29     1490.36     14.37 o
  -2  -1   3     7461.99     7476.06     75.49 o
  -1  -1   3        4.67        7.42      0.50 o
   0  -1   3    12428.82    12391.87    109.45 o
   1  -1   3       20.07       44.63      1.23 o
   2  -1   3      683.49      734.93      7.02 o
   3  -1   3    20440.29    20896.78    211.78 o
   4  -1   3     4407.76     4537.52     42.59 o
   5  -1   3      849.10      813.64      9.26 o
   6  -1   3     2150.17     2208.13     26.70 o
   7  -1   3      151.15      145.34      5.20 o
   8  -1   3      342.70      321.70      9.37 o
   9  -1   3      961.61      960.11     32.60 o
  10  -1   3        4.92       11.98      2.82 o
 -10   0   3      500.00      450.00     18.92 o
  -9   0   3      557.14      530.90     20.13 o
  -8   0   3     1766.58     1712.18     24.07 o
  -7   0   3      190.44      171.45      4.71 o
  -6   0   3      612.42      627.20     11.30 o
  -5   0   3     3668.80     3678.74     43.02 o
  -4   0   3      187.12      179.15      4.26 o
  -3   0   3     7542.11     7575.23     85.27 o
  -2   0   3     6539.42     6887.20     72.99 o
  -1   0   3       39.38       49.67      1.10 o
   0   0   3      183.58      230.73      3.05 o
   1   0   3     8672.51     8662.14     76.48 o
   2   0   3     4214.19     4395.20     43.41 o
   3   0   3    14300.23    14727.36    145.41 o
   4   0   3      167.09      195.26      2.48 o
   5   0   3     1891.92     2002.59     21.06 o
   6   0   3     1472.86     1480.67     19.08 o
   7   0   3      174.78      166.35      5.76 o
   8   0   3     2688.17     2626.46     44.84 o
   9   0   3      766.42      785.94     13.22 o
  10   0   3      211.34      235.26     11.34 o
  -9   1   3      621.92      591.68     21.33 o
  -8   1   3      630.27      684.65     27.52 o
  -7   1   3        0.48        4.80      1.69 o
  -6   1   3     1438.53     1406.85     26.75 o
  -5   1   3     2932.56     2945.60     35.11 o
  -4   1   3     1099.89     1252.61     15.90 o
  -3   1   3      596.37      506.61      6.35 o
  -2   1   3     1554.90     1546.17     16.66 o
  -1   1   3        9.25       13.91      1.35 o
   0   1   3     5286.75     5306.75     55.57 o
   1   1   3     1845.50     1807.72     18.76 o
   2   1   3     4196.66     4112.55     44.08 o
   3   1   3     4333.98     4468.80     50.46 o
   4   1   3      345.51      356.10      6.29 o
   5   1   3     7333.38     7873.30     93.00 o
   6   1   3     3612.08     3766.03     40.32 o
   7   1   3      124.43      119.36      4.10 o
   8   1   3     1626.68     1673.28     27.58 o
   9   1   3     1519.79     1505.22     21.77 o
  10   1   3        4.76        0.00      1.67 o
  11   1   3      486.70      508.34     12.07 o
  -9   2   3      146.85      140.31      7.05 o
  -8   2   3      525.55      554.08     17.91 o
  -7   2   3      221.60      238.11      5.68 o
  -6   2   3     2436.62     2474.20     36.62 o
  -5   2   3     4126.84     4161.68     48.69 o
  -4   2   3      268.39      235.57      3.91 o
  -3   2   3     4546.62     4504.10     46.26 o
  -2   2   3      641.86      715.86     12.75 o
  -1   2   3     6851.11     6872.85    111.25 o
   0   2   3     6143.27     6115.32     68.73 o
   1   2   3      861.76      853.45      9.07 o
   2   2   3      182.23      165.50      5.56 o
   3   2   3     4385.94     4494.30     44.27 o
   4   2   3       23.10       26.88      1.02 o
   5   2   3     7616.18     7846.79    101.68 o
   6   2   3     1009.66     1046.59     15.84 o
   7   2   3     1230.87     1274.64     25.33 o
   8   2   3     2333.77     2252.41     42.40 o
   9   2   3      395.06      377.57      8.98 o
  10   2   3      546.02      551.18     12.16 o
  11   2   3     1044.60     1046.49     19.75 o
  -9   3   3     1037.92     1081.12     36.23 o
  -8   3   3      183.04      181.93     12.08 o
  -7   3   3      287.22      284.19      6.53 o
  -6   3   3      700.79      700.68     12.82 o
  -5   3   3      542.89      539.24      9.21 o
  -4   3   3      256.47      264.96      4.67 o
  -3   3   3     4779.73     4754.70     54.88 o
  -2   3   3     4917.12     5232.88     51.69 o
  -1   3   3     2069.40     2142.69     22.24 o
   0   3   3    10198.76     9952.47    142.79 o
   1   3   3      240.46      211.73      2.96 o
   2   3   3     5232.27     5178.63     59.65 o
   3   3   3      885.61      865.83      9.62 o
   4   3   3     3076.11     3346.46     32.21 o
   5   3   3     8158.36     8600.81     96.84 o
   6   3   3     1798.14     1836.61     22.13 o
   7   3   3     2112.12     2250.06     31.40 o
   8   3   3     1052.53     1066.14     22.48 o
   9   3   3       66.10       70.44      4.17 o
  10   3   3      680.50      704.17     14.18 o
  11   3   3     2165.84     2145.17     34.78 o
  -8   4   3      469.76      535.73     22.54 o
  -7   4   3       58.05       59.24      4.08 o
  -6   4   3     3105.60     3250.29     58.97 o
  -5   4   3      181.79      163.21      3.74 o
  -4   4   3     1112.39     1048.71     12.09 o
  -3   4   3     2208.34     2151.24     22.44 o
  -2   4   3      770.62      889.35     10.00 o
  -1   4   3     3160.93     3000.74     30.16 o
   0   4   3    13581.43    13804.35    183.44 o
   1   4   3       93.23      105.53      2.37 o
   2   4   3      107.84       72.96      1.35 o
   3   4   3     2036.64     1926.02     34.74 o
   4   4   3       32.42       70.96      1.48 o
   5   4   3    11703.44    12307.31    126.13 o
   6   4   3      535.34      584.49      7.15 o
   7   4   3     5119.54     5372.11     87.07 o
   8   4   3      388.60      381.58     10.67 o
   9   4   3       30.97       32.58      2.84 o
  10   4   3     1044.84     1054.68     19.13 o
  11   4   3      996.38      963.63     18.36 o
  -8   5   3      247.94      248.75     16.10 o
  -7   5   3      380.18      390.82     11.79 o
  -6   5   3      715.07      676.85     16.56 o
  -5   5   3       42.14       34.05      2.44 o
  -4   5   3     1164.32     1144.18     14.74 o
  -3   5   3      963.13      960.11     12.42 o
  -2   5   3      189.75      200.72      3.22 o
  -1   5   3     6465.55     6654.46     65.43 o
   0   5   3     2262.61     2317.57     29.65 o
   1   5   3      974.44      998.01     13.50 o
   2   5   3     4573.92     4516.81     49.32 o
   3   5   3      379.08      320.51      4.31 o
   4   5   3     1265.42     1221.24     15.83 o
   5   5   3     2913.28     2791.24     30.39 o
   6   5   3      414.67      463.38      5.91 o
   7   5   3     1684.00     1743.73     20.48 o
   8   5   3     2892.25     2836.35     56.95 o
   9   5   3      360.96      360.79      8.69 o
  10   5   3     1443.79     1460.77     37.45 o
  11   5   3      291.68      284.39     10.39 o
  -7   6   3      303.22      332.87     18.11 o
  -6   6   3      665.89      704.20     17.54 o
  -5   6   3       56.53       51.97      3.73 o
  -4   6   3     1972.11     1953.86     33.46 o
  -3   6   3     1482.79     1490.66     18.52 o
  -2   6   3        5.11        4.55      1.06 o
  -1   6   3     4890.08     4794.19     56.47 o
   0   6   3     1447.84     1495.12     24.23 o
   1   6   3     2168.84     2102.92     27.16 o
   2   6   3     4535.61     4578.82     50.42 o
   3   6   3      959.74     1070.75     13.25 o
   4   6   3     1338.67     1409.31     16.51 o
   5   6   3     1769.10     1856.29     19.37 o
   6   6   3      202.98      227.52      6.97 o
   7   6   3     2867.86     3051.07     31.26 o
   8   6   3        5.24        6.37      2.58 o
   9   6   3      552.34      571.22     14.66 o
  10   6   3     2087.17     2065.48     40.70 o
  11   6   3      550.59      527.22     18.11 o
  -6   7   3       95.16       95.06     10.67 o
  -5   7   3      155.83      125.43      6.58 o
  -4   7   3      694.36      648.19     10.03 o
  -3   7   3      465.34      462.36      8.00 o
  -2   7   3      214.05      220.46      4.64 o
  -1   7   3     2162.80     2069.06     24.51 o
   0   7   3       10.50       12.48      1.55 o
   1   7   3     2594.42     2610.74     34.05 o
   2   7   3     4402.32     4351.56     67.69 o
   3   7   3      112.10      103.91      2.74 o
   4   7   3     4329.30     4371.45     62.22 o
   5   7   3     3688.23     3625.26     36.35 o
   6   7   3      499.96      495.41      6.23 o
   7   7   3     2366.81     2399.89     49.09 o
   8   7   3       70.05       72.85      4.02 o
   9   7   3      543.27      536.07      9.46 o
  10   7   3     1276.68     1237.93     27.04 o
  11   7   3        0.09        0.62      2.82 o
  -5   8   3      107.28      118.91      6.92 o
  -4   8   3     1050.67     1041.51     14.77 o
  -3   8   3      365.39      332.00      6.49 o
  -2   8   3     1841.75     1750.21     21.82 o
  -1   8   3     1171.94     1130.37     14.85 o
   0   8   3        0.95        2.22      0.99 o
   1   8   3     2266.39     2184.56     29.53 o
   2   8   3     2094.52     2138.64     28.76 o
   3   8   3       43.86       55.76      2.67 o
   4   8   3     1009.57     1003.42     10.74 o
   5   8   3       38.93       46.76      2.61 o
   6   8   3      540.62      550.16      7.45 o
   7   8   3     1882.56     1988.55     21.32 o
   8   8   3       41.15       37.93      2.10 o
   9   8   3     1220.41     1303.27     27.46 o
  10   8   3      139.95      143.70      7.12 o
  11   8   3      218.69      216.50      8.96 o
  -4   9   3      350.76      393.72     10.02 o
  -3   9   3        4.51        6.30      1.89 o
  -2   9   3      301.95      311.90      6.27 o
  -1   9   3      656.54      649.46      9.94 o
   0   9   3      128.35      132.04      3.52 o
   1   9   3     4100.49     4086.93     52.82 o
   2   9   3      533.10      493.12      9.00 o
   3   9   3     1196.13     1222.70     17.93 o
   4   9   3     1921.57     1948.10     24.43 o
   5   9   3      390.11      384.33      5.87 o
   6   9   3     1225.63     1334.60     16.50 o
   7   9   3     4200.17     4367.88     43.99 o
   8   9   3        0.11        1.37      1.05 o
   9   9   3     1046.68     1032.68     22.91 o
  10   9   3       66.02       77.08      5.98 o
  -3  10   3       75.44       74.51      4.00 o
  -2  10   3     1025.53     1005.76     19.69 o
  -1  10   3      600.67      579.18     10.35 o
   0  10   3      105.12      103.04      5.40 o
   1  10   3      909.35      877.46     14.58 o
   2  10   3      788.78      834.66     13.81 o
   3  10   3     2413.47     2336.45     35.47 o
   4  10   3     1282.45     1282.70     18.86 o
   5  10   3       97.16      113.01      4.02 o
   6  10   3      290.73      285.30      6.58 o
   7  10   3      341.25      370.09      7.08 o
   8  10   3       37.66       49.43      2.83 o
   9  10   3     1587.52     1663.08     31.48 o
  10  10   3       34.31       35.31      4.27 o
  -1  11   3      101.37      109.70      4.49 o
   0  11   3        5.55        7.26      1.83 o
   1  11   3      846.02      814.62     17.16 o
   2  11   3       26.41       26.21      3.00 o
   3  11   3     1641.44     1604.57     26.71 o
   4  11   3      921.46      848.11     14.08 o
   5  11   3       25.27       35.80      2.84 o
   6  11   3     1035.49     1064.24     16.60 o
   7  11   3      887.03      846.46     16.17 o
   8  11   3      316.49      336.32      8.95 o
   9  11   3      721.23      726.79     12.93 o
   2  12   3       27.69       31.56      3.47 o
   3  12   3      592.01      598.37     20.55 o
   4  12   3      483.20      482.72      9.95 o
   5  12   3      172.19      165.40      5.38 o
   6  12   3     1336.73     1374.82     23.99 o
   7  12   3      282.75      293.71      8.67 o
  -4 -10   4      323.06      322.29     15.50 o
  -3 -10   4      509.16      502.10     12.45 o
  -2 -10   4        0.80        2.62      2.47 o
  -1 -10   4      166.93      172.91      7.04 o
  -7  -9   4      687.94      717.13     14.68 o
  -6  -9   4     1294.96     1325.77     26.36 o
  -5  -9   4      120.14      121.52      6.96 o
  -4  -9   4      847.74      829.58     25.16 o
  -3  -9   4      828.60      822.64     18.67 o
  -2  -9   4       33.88       39.58      3.94 o
  -1  -9   4     1258.12     1273.38     23.94 o
   0  -9   4      707.94      713.08     14.86 o
   1  -9   4      217.97      241.87      6.83 o
   2  -9   4      512.97      563.70     11.62 o
  -8  -8   4       13.53       13.04      3.65 o
  -7  -8   4      173.87      179.12      6.42 o
  -6  -8   4     1041.57     1059.86     18.87 o
  -5  -8   4       76.11       68.49      4.23 o
  -4  -8   4      789.08      779.15     14.67 o
  -3  -8   4      740.77      720.55     12.76 o
  -2  -8   4      116.81      124.62      4.65 o
  -1  -8   4      869.96      857.95     14.52 o
   0  -8   4      515.36      505.24     12.77 o
   1  -8   4      336.42      331.64      7.00 o
   2  -8   4      930.08      951.31     15.48 o
   3  -8   4        0.14        0.72      1.87 o
   4  -8   4      682.37      662.35     17.65 o
  -9  -7   4      894.28      850.59     21.20 o
  -8  -7   4        9.24       20.59      5.23 o
  -7  -7   4      225.68      233.38      7.00 o
  -6  -7   4      408.15      401.58      9.43 o
  -5  -7   4      340.93      325.61      7.06 o
  -4  -7   4     2157.46     2068.89     28.32 o
  -3  -7   4      446.85      473.02     10.80 o
  -2  -7   4      686.52      629.39      9.71 o
  -1  -7   4     2074.72     2059.84     25.25 o
   0  -7   4     1037.31     1111.60     15.24 o
   1  -7   4      239.40      229.85      5.41 o
   2  -7   4     1116.56     1131.65     15.74 o
   3  -7   4       21.82       21.30      2.26 o
   4  -7   4      415.50      439.94      9.51 o
   5  -7   4      627.01      655.59     17.29 o
  -9  -6   4      852.40      886.04     36.23 o
  -8  -6   4      306.35      286.92     10.36 o
  -7  -6   4     1641.32     1696.42     30.52 o
  -6  -6   4      560.20      589.96     10.42 o
  -5  -6   4      510.09      537.17      9.57 o
  -4  -6   4     1488.41     1444.80     20.59 o
  -3  -6   4       38.11       24.12      2.02 o
  -2  -6   4      169.19      176.14      3.73 o
  -1  -6   4     2520.67     2449.73     26.21 o
   0  -6   4       86.18      101.01      3.40 o
   1  -6   4     2899.01     2835.04     40.71 o
   2  -6   4      358.63      364.11      6.83 o
   3  -6   4      308.36      306.33      8.13 o
   4  -6   4      575.41      569.09     10.63 o
   5  -6   4      681.40      749.94     15.76 o
   6  -6   4      506.12      466.90     21.74 o
  -9  -5   4      365.40      375.55     17.71 o
  -8  -5   4       28.78       24.64      4.06 o
  -7  -5   4      733.75      687.05     14.07 o
  -6  -5   4      489.11      489.19      8.99 o
  -5  -5   4     1308.62     1284.93     18.44 o
  -4  -5   4     2936.06     2917.45     37.84 o
  -3  -5   4        0.37        3.05      1.28 o
  -2  -5   4     1118.17     1100.06     12.19 o
  -1  -5   4     1394.75     1432.88     15.28 o
   0  -5   4       25.81       28.54      1.56 o
   1  -5   4     6291.43     6300.03     59.53 o
   2  -5   4     3033.96     3032.42     32.77 o
   3  -5   4       16.15       24.20      2.30 o
   4  -5   4      649.79      667.28     15.71 o
   5  -5   4       75.68       73.70      4.54 o
   6  -5   4       37.27       38.05      5.12 o
   7  -5   4     1352.74     1363.28     44.68 o
 -10  -4   4      928.65      906.03     31.40 o
  -9  -4   4       49.96       41.52      4.64 o
  -8  -4   4       53.97       60.82      4.26 o
  -7  -4   4     1979.74     1917.63     31.54 o
  -6  -4   4      750.36      776.80     12.31 o
  -5  -4   4     2264.41     2263.67     29.96 o
  -4  -4   4     1683.98     1703.33     18.36 o
  -3  -4   4       33.53       36.31      1.68 o
  -2  -4   4      551.40      527.88      6.19 o
  -1  -4   4     1462.21     1437.93     14.47 o
   0  -4   4      686.83      686.64      7.62 o
   1  -4   4     4429.82     4374.21     41.11 o
   2  -4   4       96.42      100.93      2.35 o
   3  -4   4     1777.35     1703.85     17.58 o
   4  -4   4     1510.50     1547.68     17.90 o
   5  -4   4       19.88       23.50      2.80 o
   6  -4   4     1071.03     1106.21     26.93 o
   7  -4   4      639.39      667.35     26.16 o
   8  -4   4        0.18        0.00      5.64 o
 -10  -3   4      984.31      930.59     31.80 o
  -9  -3   4       99.89      121.16      6.55 o
  -8  -3   4      889.92      866.15     16.91 o
  -7  -3   4     1835.18     1796.36     29.67 o
  -6  -3   4       22.89       30.88      2.27 o
  -5  -3   4     1740.95     1729.60     23.35 o
  -4  -3   4      185.27      169.76      3.26 o
  -3  -3   4      367.77      406.59      5.08 o
  -2  -3   4     5554.34     5557.44     51.90 o
  -1  -3   4      612.13      541.48      7.64 o
   0  -3   4      702.49      706.11      6.91 o
   1  -3   4     3756.05     3745.08     32.51 o
   2  -3   4      225.88      211.98      3.72 o
   3  -3   4     1970.86     2010.76     19.19 o
   4  -3   4     3414.42     3499.56     33.79 o
   5  -3   4        1.89        3.19      1.10 o
   6  -3   4     1253.55     1244.87     18.14 o
   7  -3   4      485.77      496.40     28.18 o
   8  -3   4        0.33       10.06      6.04 o
   9  -3   4      663.62      623.88     26.57 o
 -10  -2   4      370.44      379.56     17.31 o
  -9  -2   4       19.01       19.54      3.42 o
  -8  -2   4     1715.69     1594.75     27.24 o
  -7  -2   4     1729.62     1686.77     28.03 o
  -6  -2   4        1.62        4.87      0.91 o
  -5  -2   4     2834.48     2848.24     33.12 o
  -4  -2   4     4435.84     4656.70     50.31 o
  -3  -2   4     1171.43     1256.34     14.10 o
  -2  -2   4     3240.39     3378.24     35.14 o
  -1  -2   4       37.41       36.71      1.19 o
   0  -2   4     2175.05     2137.72     19.75 o
   1  -2   4     2077.60     2129.98     18.11 o
   2  -2   4      540.67      553.80      5.89 o
   3  -2   4     4366.06     4438.62     38.30 o
   4  -2   4     2176.65     2095.86     19.82 o
   5  -2   4      604.91      618.66      7.63 o
   6  -2   4     2828.07     2932.42     38.16 o
   7  -2   4      852.99      816.28     15.84 o
   8  -2   4      179.71      212.27      8.86 o
   9  -2   4     1428.24     1473.16     46.69 o
 -10  -1   4      343.56      353.40     16.50 o
  -9  -1   4      152.97      172.29      5.17 o
  -8  -1   4     1025.57     1076.95     18.96 o
  -7  -1   4      960.74      952.74     26.18 o
  -6  -1   4      645.35      637.05     12.83 o
  -5  -1   4     2764.17     2811.27     29.11 o
  -4  -1   4      530.30      592.47      7.27 o
  -3  -1   4      585.08      573.85      6.22 o
  -2  -1   4     4830.02     4732.39     45.65 o
  -1  -1   4     1320.52     1478.42     12.14 o
   0  -1   4     8891.97     8861.03     81.96 o
   1  -1   4     1143.63     1021.24      9.98 o
   2  -1   4      954.55     1153.77     11.83 o
   3  -1   4     3924.20     3894.63     33.22 o
   4  -1   4      167.55      132.47      2.28 o
   5  -1   4      140.24      127.88      2.54 o
   6  -1   4     1757.08     1801.23     26.17 o
   7  -1   4      451.33      475.80     10.45 o
   8  -1   4      559.28      549.39     11.99 o
   9  -1   4     1246.92     1262.33     70.24 o
  10  -1   4       63.20       53.05      4.15 o
  -9   0   4      250.94      206.08     11.67 o
  -8   0   4     1794.46     1776.57     44.23 o
  -7   0   4      229.58      267.06      5.92 o
  -6   0   4      629.81      603.73     11.21 o
  -5   0   4     2127.95     2215.20     25.03 o
  -4   0   4       60.64       48.65      2.36 o
  -3   0   4     6765.89     7027.77     63.79 o
  -2   0   4     6265.96     6216.74     95.38 o
  -1   0   4        0.13        3.23      0.82 o
   0   0   4     1998.72     2105.18     20.76 o
   1   0   4     4192.05     4238.94     40.86 o
   2   0   4     1681.12     1723.55     16.83 o
   3   0   4    16615.96    17082.98    198.40 o
   4   0   4      571.29      522.46      9.26 o
   5   0   4     3987.76     4141.65     44.33 o
   6   0   4      912.88      856.36     11.58 o
   7   0   4      188.55      149.93      6.12 o
   8   0   4     1597.49     1592.27     26.91 o
   9   0   4     1012.76     1001.25     18.79 o
  10   0   4      176.76      173.49      8.73 o
  -9   1   4      213.27      225.00     12.08 o
  -8   1   4      738.83      795.57     18.06 o
  -7   1   4       39.66       30.84      3.76 o
  -6   1   4      622.46      659.23     12.08 o
  -5   1   4     3879.92     3940.17     50.41 o
  -4   1   4      130.90      127.16      4.34 o
  -3   1   4    14974.42    15595.38    168.82 o
  -2   1   4     2238.78     2368.61     30.09 o
  -1   1   4      236.67      193.90      3.12 o
   0   1   4     3993.67     3923.72     38.90 o
   1   1   4     5987.72     5978.47     55.55 o
   2   1   4     2308.60     2163.25     19.65 o
   3   1   4     5131.59     4949.03     46.21 o
   4   1   4       28.68       47.41      1.93 o
   5   1   4     1201.24     1149.54     15.33 o
   6   1   4     1284.39     1243.73     14.94 o
   7   1   4        1.21        6.97      1.82 o
   8   1   4     3226.34     3227.68     54.74 o
   9   1   4     2021.29     1943.55     31.93 o
  10   1   4      326.18      337.08     10.29 o
  11   1   4      848.79      872.42     17.42 o
  -9   2   4      393.49      396.06     16.91 o
  -8   2   4      592.06      638.91     24.55 o
  -7   2   4      160.74      143.45      5.94 o
  -6   2   4      900.04      861.69     15.02 o
  -5   2   4     4024.77     4113.22     52.57 o
  -4   2   4        1.63        3.10      0.93 o
  -3   2   4     2221.82     2265.25     51.43 o
  -2   2   4      608.54      538.39      7.27 o
  -1   2   4     2777.58     2936.19     36.90 o
   0   2   4     3701.46     3689.92     43.98 o
   1   2   4     1934.80     1956.99     19.87 o
   2   2   4      885.45      851.02      9.18 o
   3   2   4     3831.84     3976.90     37.25 o
   4   2   4      117.22      153.34      2.67 o
   5   2   4     3115.62     3043.38     40.91 o
   6   2   4      368.79      358.20      8.25 o
   7   2   4      796.37      761.04     16.78 o
   8   2   4     2883.19     2854.52     52.50 o
   9   2   4      882.97      892.77     21.74 o
  10   2   4       48.16       42.66      3.60 o
  11   2   4      765.47      756.05     15.57 o
  -8   3   4      319.89      339.38     10.89 o
  -7   3   4      166.51      174.83      5.66 o
  -6   3   4      886.74      922.86     16.01 o
  -5   3   4      278.05      285.44      6.12 o
  -4   3   4      330.27      364.34      5.89 o
  -3   3   4     7393.13     7608.55     77.58 o
  -2   3   4       41.97       64.22      2.72 o
  -1   3   4     7997.17     8550.91     85.96 o
   0   3   4     7082.82     6811.53     68.79 o
   1   3   4      968.98      982.82      9.52 o
   2   3   4     2649.27     2583.68     28.52 o
   3   3   4     7496.11     7642.11     74.65 o
   4   3   4      500.69      460.28      8.25 o
   5   3   4     1908.29     1780.69     23.67 o
   6   3   4      725.69      675.71     12.82 o
   7   3   4      801.00      801.07     17.95 o
   8   3   4      927.91      890.89     19.49 o
   9   3   4       85.42       74.52      5.41 o
  10   3   4     1296.61     1300.62     22.54 o
  11   3   4     1324.59     1264.20     22.62 o
  -8   4   4      745.23      786.09     28.98 o
  -7   4   4       13.62       25.62      4.23 o
  -6   4   4     2316.64     2397.81     60.38 o
  -5   4   4      223.90      221.09      5.34 o
  -4   4   4     1518.13     1575.02     25.68 o
  -3   4   4     2281.24     2389.44     24.89 o
  -2   4   4        1.21        5.72      0.83 o
  -1   4   4     1655.33     1570.91     18.36 o
   0   4   4     7722.83     7955.75     85.91 o
   1   4   4      272.76      253.36      3.69 o
   2   4   4     4313.08     4340.54     38.80 o
   3   4   4       30.90       11.13      0.93 o
   4   4   4      436.14      456.78      5.70 o
   5   4   4     7319.84     7520.05     96.03 o
   6   4   4      763.29      782.55      9.81 o
   7   4   4     1910.03     1817.77     32.71 o
   8   4   4     1041.17     1019.51     21.77 o
   9   4   4      435.17      379.17     12.48 o
  10   4   4     1473.73     1441.23     24.55 o
  11   4   4     1276.61     1269.54     22.77 o
  -7   5   4      277.45      258.17      9.56 o
  -6   5   4      826.99      866.79     19.99 o
  -5   5   4      215.65      241.07      7.21 o
  -4   5   4      629.40      600.06      8.94 o
  -3   5   4      699.27      659.80      8.25 o
  -2   5   4      363.43      394.28      5.39 o
  -1   5   4     8244.73     8485.40     83.29 o
   0   5   4     1052.58      869.09     10.90 o
   1   5   4      747.24      783.97      9.86 o
   2   5   4     3015.72     2962.27     30.84 o
   3   5   4     2576.67     2598.24     25.06 o
   4   5   4      981.33      913.20     20.75 o
   5   5   4     4634.38     4576.00     50.17 o
   6   5   4        8.28       19.49      1.95 o
   7   5   4      121.84      122.33      5.34 o
   8   5   4     1533.85     1489.31     29.60 o
   9   5   4       21.27       21.38      5.23 o
  10   5   4     1224.77     1195.96     38.83 o
  11   5   4      536.13      544.36     14.28 o
  -7   6   4      605.61      667.47     28.38 o
  -6   6   4     1358.81     1315.99     28.23 o
  -5   6   4       12.32        5.35      2.00 o
  -4   6   4     1190.94     1202.51     15.74 o
  -3   6   4     1202.05     1197.15     16.29 o
  -2   6   4      469.21      486.30      7.43 o
  -1   6   4     3332.76     3373.09     38.00 o
   0   6   4        2.20        6.74      2.16 o
   1   6   4     1765.72     1829.69     26.72 o
   2   6   4     3404.81     3331.56     37.17 o
   3   6   4      856.24      823.92      9.61 o
   4   6   4     2695.66     2773.91     30.75 o
   5   6   4     2106.82     1937.09     28.40 o
   6   6   4      118.02      141.82      3.69 o
   7   6   4     1957.61     1885.49     20.01 o
   8   6   4       51.30       60.45      3.12 o
   9   6   4       86.88       82.27      6.24 o
  10   6   4     1971.53     1973.73     36.49 o
  11   6   4      142.36      163.77      8.74 o
  -6   7   4      326.21      365.38     12.08 o
  -5   7   4      120.44      109.90      6.58 o
  -4   7   4      885.61      915.20     13.02 o
  -3   7   4      972.31      951.57     13.13 o
  -2   7   4       39.52       40.47      2.44 o
  -1   7   4     2269.96     2207.44     29.05 o
   0   7   4       64.32       77.96      3.00 o
   1   7   4     3364.66     3328.50     42.77 o
   2   7   4     1305.86     1260.05     19.10 o
   3   7   4       34.44       29.89      1.46 o
   4   7   4     4176.55     4305.69     52.04 o
   5   7   4     4044.35     4180.59     45.68 o
   6   7   4      567.65      571.50      8.16 o
   7   7   4      922.03      987.93     12.54 o
   8   7   4      106.16      114.77      4.32 o
   9   7   4       59.97       69.75      4.87 o
  10   7   4     1456.72     1457.76     24.71 o
  11   7   4      207.49      205.22      8.82 o
  -5   8   4      530.58      539.61     15.42 o
  -4   8   4      937.30      911.47     19.90 o
  -3   8   4     1024.42      973.44     15.35 o
  -2   8   4     1058.54     1022.21     13.96 o
  -1   8   4     1169.06     1147.80     15.03 o
   0   8   4      421.54      438.78      6.99 o
   1   8   4     1234.27     1243.65     18.11 o
   2   8   4      223.00      211.67      4.93 o
   3   8   4      692.08      687.31     10.54 o
   4   8   4     3629.72     3535.76     39.84 o
   5   8   4     1699.21     1715.04     22.67 o
   6   8   4      727.47      687.19      8.81 o
   7   8   4     2194.57     2091.77     24.45 o
   8   8   4      269.14      295.20      4.72 o
   9   8   4      477.96      452.22     14.28 o
  10   8   4      604.42      591.83     15.79 o
  11   8   4       84.11       74.57      5.98 o
  -4   9   4      885.77      908.52     14.75 o
  -3   9   4      101.53       95.57      3.93 o
  -2   9   4      318.39      334.93      6.63 o
  -1   9   4     1200.99     1133.89     15.33 o
   0   9   4      268.62      249.37      5.94 o
   1   9   4     2436.21     2345.66     31.98 o
   2   9   4      303.70      294.38      6.44 o
   3   9   4     1509.69     1445.43     20.62 o
   4   9   4      205.23      200.50      4.63 o
   5   9   4      110.47      117.68      3.26 o
   6   9   4     1397.32     1527.31     17.03 o
   7   9   4     2294.57     2351.59     23.22 o
   8   9   4      296.91      284.86      5.16 o
   9   9   4      414.97      440.31     14.14 o
  10   9   4      336.70      328.23     10.95 o
  -3  10   4       11.70        9.95      2.61 o
  -2  10   4      946.61      954.06     16.62 o
  -1  10   4      562.48      556.16     10.06 o
   0  10   4      171.05      185.89      4.94 o
   1  10   4      607.14      616.55     11.24 o
   2  10   4      385.66      374.74     10.58 o
   3  10   4      562.05      604.70     16.15 o
   4  10   4     1495.17     1513.02     29.45 o
   5  10   4      122.60      122.05      4.79 o
   6  10   4     1886.08     1866.48     25.44 o
   7  10   4      813.51      903.69     11.44 o
   8  10   4       19.08       20.62      1.84 o
   9  10   4      868.70      859.71     20.06 o
  10  10   4      270.14      277.91     12.08 o
  -1  11   4      324.77      325.66      7.44 o
   0  11   4       49.27       54.78      3.26 o
   1  11   4      725.26      722.18     14.78 o
   2  11   4       13.14       10.22      2.71 o
   3  11   4      851.13      801.02     15.57 o
   4  11   4      812.36      820.69     17.64 o
   5  11   4       61.42       51.48      3.78 o
   6  11   4      661.33      664.47     11.67 o
   7  11   4      666.34      641.60     11.46 o
   8  11   4      282.85      303.76      8.34 o
   9  11   4      996.21     1086.23     24.05 o
   1  12   4      631.35      600.74     14.18 o
   2  12   4       18.41       22.50      3.02 o
   3  12   4      220.30      224.07     10.12 o
   4  12   4       34.67       32.19      4.75 o
   5  12   4        1.06        4.41      1.81 o
   6  12   4      581.85      589.86     11.26 o
   7  12   4      301.37      311.94      8.90 o
  -5  -9   5       23.03       22.12      4.83 o
  -4  -9   5      278.26      284.74     10.60 o
  -3  -9   5      558.06      579.69     16.06 o
  -2  -9   5        0.14        7.18      6.18 o
  -1  -9   5      788.20      756.89     21.11 o
   0  -9   5      410.98      370.49     10.06 o
   1  -9   5        0.45        0.00      2.68 o
  -7  -8   5      305.44      309.13      8.91 o
  -6  -8   5      885.91      921.97     17.39 o
  -5  -8   5        0.06        0.46      3.33 o
  -4  -8   5      375.38      366.41      9.13 o
  -3  -8   5      668.60      668.31     17.05 o
  -2  -8   5      296.18      294.88      8.41 o
  -1  -8   5     1206.68     1196.64     21.22 o
   0  -8   5      408.85      407.61     16.67 o
   1  -8   5      118.71      128.10      5.06 o
   2  -8   5     1077.65     1140.10     17.90 o
   3  -8   5      327.43      332.77      8.13 o
  -8  -7   5        0.20        1.34      2.88 o
  -7  -7   5      706.47      708.04     14.28 o
  -6  -7   5       66.42       74.39      4.47 o
  -5  -7   5        0.32        0.00      1.71 o
  -4  -7   5      250.34      289.52      6.86 o
  -3  -7   5      425.75      407.77      8.23 o
  -2  -7   5      252.71      266.06      7.78 o
  -1  -7   5     2177.66     2195.21     30.55 o
   0  -7   5      363.54      354.16      7.06 o
   1  -7   5      335.14      330.76      6.83 o
   2  -7   5     1281.50     1269.61     17.50 o
   3  -7   5        5.50        9.09      2.02 o
   4  -7   5      429.31      423.47     14.89 o
  -9  -6   5      774.98      754.88     21.53 o
  -8  -6   5      207.72      184.37      8.65 o
  -7  -6   5     1117.31     1092.48     24.47 o
  -6  -6   5      724.70      705.73     12.20 o
  -5  -6   5      476.12      444.23      8.71 o
  -4  -6   5     1090.17     1025.41     15.81 o
  -3  -6   5       61.19       57.08      3.13 o
  -2  -6   5      182.56      156.71      4.62 o
  -1  -6   5     1477.12     1451.46     17.05 o
   0  -6   5      275.83      279.45      6.77 o
   1  -6   5      577.08      583.45      9.37 o
   2  -6   5      300.69      295.98      6.17 o
   3  -6   5       17.17       14.67      2.06 o
   4  -6   5      607.19      638.36     14.70 o
   5  -6   5     1735.43     1667.98     33.86 o
   6  -6   5       18.28       33.81      8.45 o
  -9  -5   5      380.76      392.50     12.80 o
  -8  -5   5       93.54       88.48      7.85 o
  -7  -5   5      837.17      836.82     19.92 o
  -6  -5   5      471.18      485.49     10.98 o
  -5  -5   5      474.56      494.81      9.15 o
  -4  -5   5     1226.47     1212.50     17.78 o
  -3  -5   5      258.72      225.28      6.53 o
  -2  -5   5      313.35      313.51      6.47 o
  -1  -5   5     1507.28     1456.17     26.31 o
   0  -5   5      307.12      322.19      7.08 o
   1  -5   5     6576.29     6640.56     65.23 o
   2  -5   5     1129.41     1137.99     14.15 o
   3  -5   5      510.55      501.99      8.70 o
   4  -5   5     1005.93      996.01     12.99 o
   5  -5   5      158.50      154.10      6.09 o
   6  -5   5       20.87       20.98      4.64 o
   7  -5   5     1227.78     1225.62     41.46 o
  -9  -4   5      121.59      121.73      9.46 o
  -8  -4   5       92.71      101.93      6.36 o
  -7  -4   5     1466.96     1402.98     24.62 o
  -6  -4   5      346.47      336.87      7.20 o
  -5  -4   5     2607.05     2591.59     34.23 o
  -4  -4   5     1695.82     1647.83     22.81 o
  -3  -4   5       24.51       33.03      2.05 o
  -2  -4   5       15.80       20.19      1.24 o
  -1  -4   5      410.13      432.61      7.29 o
   0  -4   5       36.54       40.34      1.84 o
   1  -4   5     3706.24     3677.96     35.71 o
   2  -4   5     1272.39     1248.74     13.51 o
   3  -4   5      155.54      164.79      3.39 o
   4  -4   5     1525.27     1531.87     17.95 o
   5  -4   5      691.88      667.89     13.64 o
   6  -4   5     1660.92     1662.60     28.26 o
   7  -4   5     1275.27     1253.39     41.06 o
   8  -4   5       24.95       31.40      8.05 o
  -9  -3   5       19.13       26.75      4.12 o
  -8  -3   5      605.22      636.01     16.36 o
  -7  -3   5     1385.25     1379.61     24.21 o
  -6  -3   5       77.94       81.13      3.50 o
  -5  -3   5     2609.95     2568.61     42.47 o
  -4  -3   5     1123.46     1102.44     13.40 o
  -3  -3   5        1.38        1.96      0.78 o
  -2  -3   5     1151.96     1092.43     10.71 o
  -1  -3   5     1837.03     1783.92     16.68 o
   0  -3   5      162.02      152.73      2.65 o
   1  -3   5     3551.76     3585.37     33.66 o
   2  -3   5        2.95        4.51      0.79 o
   3  -3   5     1337.65     1347.35     13.64 o
   4  -3   5     2393.18     2384.41     23.82 o
   5  -3   5       20.57       18.59      1.81 o
   6  -3   5     1512.19     1493.86     21.34 o
   7  -3   5     1202.51     1161.91     29.79 o
   8  -3   5        3.41        0.81      5.64 o
  -9  -2   5       77.01       75.40      5.69 o
  -8  -2   5      985.59      911.95     17.86 o
  -7  -2   5     1853.38     1785.44     29.93 o
  -6  -2   5      122.54      112.51      4.01 o
  -5  -2   5     1605.70     1562.47     22.08 o
  -4  -2   5     1272.34     1246.18     15.54 o
  -3  -2   5      720.32      782.51     10.65 o
  -2  -2   5     2210.05     2197.11     23.65 o
  -1  -2   5     1045.20     1027.01     10.82 o
   0  -2   5     3844.53     3882.89     39.73 o
   1  -2   5      289.37      264.45      4.86 o
   2  -2   5        5.46       12.41      0.98 o
   3  -2   5     1769.92     1754.19     17.03 o
   4  -2   5     1153.34     1168.86     13.54 o
   5  -2   5      127.93      126.44      3.10 o
   6  -2   5     4077.31     3958.88     50.76 o
   7  -2   5     1259.85     1225.44     21.99 o
   8  -2   5      285.27      268.03     11.27 o
   9  -2   5     1076.56     1036.45     36.23 o
  -9  -1   5      183.23      176.18     19.72 o
  -8  -1   5      607.08      598.02     10.99 o
  -7  -1   5      726.96      727.32     13.30 o
  -6  -1   5      744.66      742.39     14.37 o
  -5  -1   5     4041.97     3926.32     58.99 o
  -4  -1   5      295.45      295.96      4.43 o
  -3  -1   5      434.62      398.69      6.17 o
  -2  -1   5     3518.42     3566.10     36.20 o
  -1  -1   5     2482.53     2709.90     23.16 o
   0  -1   5     2131.74     1987.22     19.53 o
   1  -1   5    10453.61    10732.60    124.42 o
   2  -1   5       29.81       33.36      3.05 o
   3  -1   5     2841.03     2865.48     36.73 o
   4  -1   5      708.72      650.78      8.28 o
   5  -1   5      309.50      334.83      5.51 o
   6  -1   5     2185.94     2115.67     28.24 o
   7  -1   5      442.65      408.89     10.61 o
   8  -1   5     1039.30     1040.78     19.40 o
   9  -1   5     1169.11     1152.15     29.79 o
  10  -1   5       81.98       83.96      6.47 o
  -9   0   5       30.22       45.45      4.40 o
  -8   0   5     1257.71     1278.93     38.44 o
  -7   0   5      988.60     1009.10     21.62 o
  -6   0   5      538.59      523.02     12.95 o
  -5   0   5     1767.17     1716.56     26.01 o
  -4   0   5       85.36       95.15      2.40 o
  -3   0   5     3211.87     3146.30     29.44 o
  -2   0   5     4888.78     4790.40     44.61 o
  -1   0   5       18.52       20.73      0.88 o
   0   0   5       14.52       55.91      1.96 o
   1   0   5      702.58      677.51      7.11 o
   2   0   5     1503.00     1556.21     14.82 o
   3   0   5     4681.27     4638.42     59.91 o
   4   0   5      546.89      602.92      7.91 o
   5   0   5     2272.81     2332.82     24.94 o
   6   0   5     1388.67     1317.33     16.94 o
   7   0   5      461.09      456.04     10.09 o
   8   0   5     1737.53     1664.10     28.14 o
   9   0   5     2664.88     2574.55     49.33 o
  10   0   5      176.94      173.67      9.26 o
  -9   1   5      232.55      167.44     10.47 o
  -8   1   5     1241.87     1187.52     25.04 o
  -7   1   5       12.78       25.56      3.13 o
  -6   1   5      278.58      250.90      6.43 o
  -5   1   5      939.79      965.45     14.48 o
  -4   1   5      787.34      829.70     15.51 o
  -3   1   5     8978.18     9195.18     87.67 o
  -2   1   5     2878.77     2946.71     29.09 o
  -1   1   5      119.19      108.22      2.94 o
   0   1   5     1325.77     1301.33     14.27 o
   1   1   5     5554.10     5660.61     82.19 o
   2   1   5      370.06      319.46      3.93 o
   3   1   5    10362.63    10419.79     96.43 o
   4   1   5      241.60      253.82      3.89 o
   5   1   5     1038.56     1047.43     14.39 o
   6   1   5      619.08      588.99     10.14 o
   7   1   5       13.40       18.86      2.26 o
   8   1   5     1674.56     1647.78     27.51 o
   9   1   5      536.57      502.82     10.94 o
  10   1   5      604.63      582.35     15.78 o
  11   1   5      824.17      839.97     18.11 o
  -9   2   5      397.89      462.07     18.92 o
  -8   2   5      493.41      552.89     14.37 o
  -7   2   5       16.16       16.99      3.49 o
  -6   2   5      409.66      470.65      9.76 o
  -5   2   5     4350.12     4549.44     58.29 o
  -4   2   5        6.75        8.65      1.32 o
  -3   2   5     4922.24     4890.10     51.06 o
  -2   2   5     1235.08     1216.51     14.69 o
  -1   2   5     3119.29     3118.39     38.34 o
   0   2   5     2908.30     2676.47     26.61 o
   1   2   5     2116.33     2209.64     22.57 o
   2   2   5     1690.75     1511.16     14.94 o
   3   2   5     5147.40     5124.26     50.55 o
   4   2   5      154.38      172.18      3.06 o
   5   2   5     1604.25     1604.97     32.30 o
   6   2   5     1248.21     1251.80     18.71 o
   7   2   5      348.44      359.03     10.08 o
   8   2   5     4964.09     4781.55     84.64 o
   9   2   5     1973.78     1866.24     36.99 o
  10   2   5      458.30      445.98     13.21 o
  11   2   5     1299.16     1272.59     23.00 o
  -8   3   5      481.00      470.69     12.81 o
  -7   3   5      194.10      180.97      6.89 o
  -6   3   5     1709.06     1714.84     27.10 o
  -5   3   5      129.49      136.44      3.82 o
  -4   3   5       41.15       37.80      2.02 o
  -3   3   5     1638.36     1645.43     19.59 o
  -2   3   5        7.32       13.41      1.46 o
  -1   3   5     2525.63     2529.95     31.94 o
   0   3   5     7981.04     7967.90     83.51 o
   1   3   5      992.49     1065.57     11.46 o
   2   3   5     5351.53     5264.80     52.11 o
   3   3   5    10939.03    11244.66    116.92 o
   4   3   5       32.89       27.14      1.28 o
   5   3   5     1609.76     1643.89     19.81 o
   6   3   5      590.97      584.46     18.78 o
   7   3   5      790.46      753.65     23.95 o
   8   3   5      933.57      867.32     19.35 o
   9   3   5       87.60       93.91      6.64 o
  10   3   5      548.95      526.79     23.14 o
  11   3   5      313.90      308.89      8.91 o
  -8   4   5      429.32      441.55     20.13 o
  -7   4   5        8.77       14.82      3.35 o
  -6   4   5     1213.34     1307.54     23.67 o
  -5   4   5     1454.12     1500.12     18.95 o
  -4   4   5     2162.77     2245.00     26.55 o
  -3   4   5     2819.85     2863.22     32.79 o
  -2   4   5      265.64      326.22      5.23 o
  -1   4   5      839.17      760.96     11.29 o
   0   4   5     2555.83     2441.69     31.07 o
   1   4   5       53.81       63.65      1.87 o
   2   4   5     4479.04     4216.28     39.93 o
   3   4   5      177.41      136.57      4.08 o
   4   4   5      216.13      193.39      3.44 o
   5   4   5     3743.68     3700.56     61.43 o
   6   4   5     1695.89     1743.86     29.01 o
   7   4   5      481.08      504.24     10.29 o
   8   4   5     3235.72     3207.53     74.87 o
   9   4   5      520.13      546.04     14.23 o
  10   4   5     1685.91     1684.18     34.29 o
  11   4   5      956.28      929.73     18.12 o
  -7   5   5      133.85      159.72      7.54 o
  -6   5   5     1158.63     1226.23     26.30 o
  -5   5   5      377.68      380.78      8.57 o
  -4   5   5     1052.57     1093.15     16.39 o
  -3   5   5      861.97      921.33     10.98 o
  -2   5   5       11.68        3.66      0.85 o
  -1   5   5     3992.57     3856.09     43.08 o
   0   5   5     2783.77     2732.47     30.87 o
   1   5   5      576.50      546.51      6.95 o
   2   5   5     6437.32     6562.44     61.53 o
   3   5   5     1367.50     1383.99     14.09 o
   4   5   5     4569.67     4911.81     47.30 o
   5   5   5     5779.09     5849.61     59.67 o
   6   5   5      272.11      287.69      4.55 o
   7   5   5      581.56      530.44     11.40 o
   8   5   5     1024.22      961.65     35.02 o
   9   5   5       10.76       15.68      2.98 o
  10   5   5     1573.99     1495.27     31.16 o
  11   5   5      504.62      537.83     12.35 o
  -6   6   5     1111.59     1112.15     24.84 o
  -5   6   5      221.72      240.77      6.72 o
  -4   6   5      706.26      695.42     10.36 o
  -3   6   5     1289.92     1223.40     15.77 o
  -2   6   5      207.67      253.57      4.86 o
  -1   6   5     2207.05     2124.93     22.62 o
   0   6   5      381.90      354.20      6.12 o
   1   6   5      469.65      452.37      7.55 o
   2   6   5     3008.69     2876.12     36.04 o
   3   6   5      326.74      372.89      4.83 o
   4   6   5     2227.42     2153.35     22.70 o
   5   6   5     2715.51     2720.43     33.67 o
   6   6   5       32.26       40.35      2.04 o
   7   6   5     2402.39     2517.37     29.25 o
   8   6   5      657.94      649.11     12.47 o
   9   6   5        5.07        1.41      1.99 o
  10   6   5     1185.85     1220.26     26.47 o
  11   6   5      187.81      180.32     17.17 o
  -6   7   5      356.44      351.57     11.86 o
  -5   7   5       80.21       92.17      7.40 o
  -4   7   5     1603.22     1656.07     21.11 o
  -3   7   5      667.59      691.09     10.35 o
  -2   7   5      447.09      395.13      6.77 o
  -1   7   5     1386.38     1456.42     18.08 o
   0   7   5      326.71      348.74      7.26 o
   1   7   5     1395.17     1346.36     23.10 o
   2   7   5     1939.62     1910.83     23.96 o
   3   7   5      145.73      136.13      2.72 o
   4   7   5     3758.30     3837.25     39.30 o
   5   7   5     4139.65     4080.33     44.70 o
   6   7   5      379.76      416.48      7.22 o
   7   7   5     1439.93     1467.06     25.19 o
   8   7   5      126.85      126.22      5.69 o
   9   7   5      435.37      394.94     20.73 o
  10   7   5     1407.20     1421.97     29.88 o
  11   7   5      116.78      137.55      9.37 o
  -5   8   5      373.26      394.68     12.72 o
  -4   8   5      857.82      845.62     12.66 o
  -3   8   5     1485.48     1389.33     20.96 o
  -2   8   5      339.68      329.55      6.47 o
  -1   8   5     2567.66     2410.62     28.61 o
   0   8   5       42.23       45.29      2.76 o
   1   8   5     1799.05     1713.67     23.89 o
   2   8   5        9.07       12.52      1.53 o
   3   8   5       30.14       26.26      1.67 o
   4   8   5     3807.08     3856.90     43.36 o
   5   8   5     1049.40     1085.78     13.87 o
   6   8   5     1050.64     1069.02     13.76 o
   7   8   5     1996.42     2020.06     21.64 o
   8   8   5      152.44      174.11      5.27 o
   9   8   5      632.59      647.01     16.08 o
  10   8   5     1618.21     1630.03     31.00 o
  11   8   5       48.90       43.69      4.84 o
  -4   9   5      874.39      857.35     14.13 o
  -3   9   5       27.14       35.57      2.79 o
  -2   9   5      708.49      717.16     12.43 o
  -1   9   5     1080.24     1072.67     14.68 o
   0   9   5       82.11       75.65      4.06 o
   1   9   5     1085.09     1048.34     16.24 o
   2   9   5     3427.38     3364.83     44.02 o
   3   9   5      102.12      106.46      3.48 o
   4   9   5      999.56      934.67     14.23 o
   5   9   5      190.19      184.63      7.61 o
   6   9   5     1175.46     1170.35     24.87 o
   7   9   5     1564.80     1592.43     17.86 o
   8   9   5      331.33      314.95      5.52 o
   9   9   5      727.60      747.86     14.64 o
  10   9   5      347.67      351.27      9.06 o
  -2  10   5      970.78      942.60     15.05 o
  -1  10   5      596.54      563.65     10.15 o
   0  10   5      207.36      202.78      5.23 o
   1  10   5     1241.88     1179.99     18.77 o
   2  10   5      365.99      345.31     10.57 o
   3  10   5      228.76      234.54      6.51 o
   4  10   5      910.99      909.50     16.21 o
   5  10   5      244.00      257.24      8.72 o
   6  10   5     2306.27     2343.71     30.72 o
   7  10   5      680.31      734.08      9.77 o
   8  10   5        0.97        1.23      1.25 o
   9  10   5      884.37      924.24     14.99 o
  10  10   5      895.11      948.87     22.34 o
  -1  11   5      183.24      183.29      7.80 o
   0  11   5      373.34      385.54      8.06 o
   1  11   5      665.19      688.28     14.39 o
   2  11   5      279.69      272.15     10.52 o
   3  11   5      443.80      449.10     10.61 o
   4  11   5     2616.59     2620.64     40.18 o
   5  11   5        3.52        3.99      1.93 o
   6  11   5      716.39      742.25     12.62 o
   7  11   5      466.49      471.87      9.25 o
   8  11   5      237.72      243.24      5.56 o
   9  11   5      735.28      760.29     18.36 o
   1  12   5      603.70      601.08     13.55 o
   2  12   5        5.26       13.84      3.74 o
   3  12   5      640.55      587.96     13.07 o
   4  12   5      367.10      334.55     10.55 o
   5  12   5       19.79       16.69      2.63 o
   6  12   5      534.52      508.21     12.43 o
   7  12   5      403.73      435.60      9.20 o
  -3  -9   6      698.84      709.07     18.76 o
  -2  -9   6       16.94       19.80      4.06 o
  -1  -9   6      775.59      818.14     20.62 o
  -6  -8   6      639.53      629.67     13.64 o
  -5  -8   6      186.61      183.34      6.60 o
  -4  -8   6      161.09      154.37     13.28 o
  -3  -8   6      954.09      874.95     20.91 o
  -2  -8   6      371.00      362.19     19.72 o
  -1  -8   6      919.38      923.62     21.77 o
   0  -8   6       31.24       22.90      3.37 o
   1  -8   6      132.77      144.35      6.48 o
   2  -8   6     1038.79     1060.99     17.25 o
  -7  -7   6     1744.61     1784.59     36.85 o
  -6  -7   6      574.20      553.03     12.32 o
  -5  -7   6      156.84      141.51      5.66 o
  -4  -7   6      693.15      659.33     13.28 o
  -3  -7   6     1002.48      962.34     22.66 o
  -2  -7   6      123.78      123.07      5.54 o
  -1  -7   6     1181.43     1127.35     20.87 o
   0  -7   6       60.23       68.37      4.70 o
   1  -7   6      173.64      173.51      4.99 o
   2  -7   6     1188.32     1249.69     17.49 o
   3  -7   6        0.23        0.00      2.04 o
   4  -7   6      837.17      904.84     21.87 o
  -8  -6   6       31.11       32.40      7.45 o
  -7  -6   6      561.91      549.15     15.62 o
  -6  -6   6      705.11      695.86     16.33 o
  -5  -6   6        0.49        0.00      1.61 o
  -4  -6   6     1343.00     1346.23     20.03 o
  -3  -6   6      348.86      361.10      7.63 o
  -2  -6   6      894.96      890.77     14.26 o
  -1  -6   6     2685.09     2729.00     36.35 o
   0  -6   6      177.65      175.82      5.25 o
   1  -6   6     1394.68     1423.53     18.74 o
   2  -6   6      467.16      471.42      8.46 o
   3  -6   6      154.57      163.91      4.76 o
   4  -6   6     1447.14     1461.44     30.39 o
   5  -6   6      855.89      893.32     21.37 o
  -8  -5   6       68.07       68.76      6.07 o
  -7  -5   6     1491.73     1452.65     30.59 o
  -6  -5   6      509.06      490.68     11.04 o
  -5  -5   6      364.86      337.91      7.44 o
  -4  -5   6     2255.49     2135.19     29.32 o
  -3  -5   6      885.19      878.17     14.03 o
  -2  -5   6      738.84      681.12     11.41 o
  -1  -5   6      960.97      918.65     16.73 o
   0  -5   6       29.86       36.35      2.21 o
   1  -5   6      372.96      361.11      6.48 o
   2  -5   6      435.08      442.09      7.23 o
   3  -5   6      408.67      411.35      7.86 o
   4  -5   6     1430.06     1473.88     20.15 o
   5  -5   6       18.92       25.34      3.98 o
   6  -5   6      303.33      329.65     18.11 o
  -9  -4   6      298.42      345.71     12.09 o
  -8  -4   6       51.25       54.66      5.50 o
  -7  -4   6      641.42      656.10     16.93 o
  -6  -4   6      203.94      195.02      5.69 o
  -5  -4   6     1234.55     1245.93     18.55 o
  -4  -4   6     2705.62     2673.53     35.46 o
  -3  -4   6      403.72      382.22      7.59 o
  -2  -4   6     1516.29     1548.13     19.94 o
  -1  -4   6     1190.87     1207.58     14.33 o
   0  -4   6      544.67      539.74     11.49 o
   1  -4   6     6954.73     6942.93     71.56 o
   2  -4   6      769.92      761.86     10.08 o
   3  -4   6      968.76      948.23     12.10 o
   4  -4   6     1202.45     1211.87     22.34 o
   5  -4   6      115.09      136.34      5.50 o
   6  -4   6     1001.00      995.54     18.97 o
   7  -4   6      864.21      894.36     32.60 o
  -9  -3   6      436.09      393.12     12.81 o
  -8  -3   6      384.45      360.64     11.66 o
  -7  -3   6     1356.74     1284.73     23.31 o
  -6  -3   6        0.36        0.10      1.53 o
  -5  -3   6     3298.52     3200.62     37.88 o
  -4  -3   6     2759.59     2742.37     35.99 o
  -3  -3   6        0.07        3.62      1.13 o
  -2  -3   6     2289.40     2337.64     24.74 o
  -1  -3   6     2810.54     2817.49     25.67 o
   0  -3   6      231.78      252.37      3.75 o
   1  -3   6     1241.72     1236.17     13.71 o
   2  -3   6      159.25      176.77      3.71 o
   3  -3   6      202.95      207.13      4.19 o
   4  -3   6     1629.29     1638.62     20.37 o
   5  -3   6       31.10       33.51      2.73 o
   6  -3   6     2619.82     2560.07     42.73 o
   7  -3   6      434.86      423.43     19.72 o
   8  -3   6      185.65      176.70     13.28 o
  -9  -2   6      165.17      179.11      8.11 o
  -8  -2   6      163.83      169.00      7.54 o
  -7  -2   6     1831.80     1869.12     29.69 o
  -6  -2   6        1.78        4.03      1.57 o
  -5  -2   6     1024.27      958.85     14.68 o
  -4  -2   6      857.18      842.17     15.77 o
  -3  -2   6      171.77      168.19      3.80 o
  -2  -2   6     5369.21     5421.37     56.05 o
  -1  -2   6     3384.62     3458.82     33.42 o
   0  -2   6     6699.17     6814.84     64.12 o
   1  -2   6     1674.59     1645.58     16.19 o
   2  -2   6        2.71        6.79      1.06 o
   3  -2   6     1212.41     1222.21     22.42 o
   4  -2   6      652.47      637.30      9.72 o
   5  -2   6        8.45        6.53      1.51 o
   6  -2   6     2406.07     2374.17     32.01 o
   7  -2   6      630.81      691.22     14.87 o
   8  -2   6       74.70       64.68      5.41 o
   9  -2   6      526.96      537.34     23.75 o
  -9  -1   6       31.54       24.98      8.05 o
  -8  -1   6      407.12      417.35     12.38 o
  -7  -1   6     1256.33     1190.33     21.68 o
  -6  -1   6      475.39      472.47     10.78 o
  -5  -1   6     3529.18     3334.78     51.21 o
  -4  -1   6       34.29       29.90      2.94 o
  -3  -1   6      573.34      586.71      9.63 o
  -2  -1   6     4321.25     4334.05     54.42 o
  -1  -1   6     1392.32     1381.51     13.10 o
   0  -1   6     6833.24     6974.54     65.28 o
   1  -1   6    10953.86    11278.57     99.49 o
   2  -1   6      564.16      563.76      6.51 o
   3  -1   6      998.28     1013.39     11.73 o
   4  -1   6      177.22      185.27      3.49 o
   5  -1   6      780.36      772.63     11.16 o
   6  -1   6     2064.35     2014.37     27.39 o
   7  -1   6       53.30       68.49      4.08 o
   8  -1   6     1283.01     1264.91     26.97 o
   9  -1   6      424.39      433.32     14.49 o
  -9   0   6        5.80        6.04      2.56 o
  -8   0   6      923.00      874.66     17.59 o
  -7   0   6     1574.49     1543.84     28.80 o
  -6   0   6      612.02      584.85     12.38 o
  -5   0   6     2432.57     2384.37     37.63 o
  -4   0   6      107.64      133.57      3.41 o
  -3   0   6     1318.10     1336.09     15.57 o
  -2   0   6     3533.79     3669.91     39.04 o
  -1   0   6        7.26       11.39      0.83 o
   0   0   6     6985.70     7199.39     64.02 o
   1   0   6     3005.47     3108.44     37.25 o
   2   0   6       41.97       37.43      2.38 o
   3   0   6     3069.46     3050.39     33.37 o
   4   0   6     2422.51     2389.11     36.43 o
   5   0   6     1381.58     1413.32     21.00 o
   6   0   6     1401.65     1432.07     20.62 o
   7   0   6        6.75        5.64      1.90 o
   8   0   6      771.12      774.12     15.43 o
   9   0   6     1221.65     1297.84     27.98 o
  10   0   6       63.65       52.45      5.32 o
  -9   1   6       11.88       22.36      3.70 o
  -8   1   6     1489.25     1593.94     32.16 o
  -7   1   6      829.35      808.03     18.64 o
  -6   1   6       51.51       64.19      4.69 o
  -5   1   6     1601.31     1544.56     21.78 o
  -4   1   6      202.61      226.76      3.97 o
  -3   1   6     4530.24     4529.40     45.95 o
  -2   1   6     5051.04     4908.48     57.81 o
  -1   1   6      245.47      236.16      4.64 o
   0   1   6     5093.14     5217.61     49.26 o
   1   1   6      763.18      720.40      9.32 o
   2   1   6     4238.16     4424.86     39.82 o
   3   1   6     6506.38     6389.56     63.31 o
   4   1   6      104.79      104.47      2.48 o
   5   1   6      620.33      596.11     10.73 o
   6   1   6      891.79      856.33     15.51 o
   7   1   6      169.45      181.01      5.55 o
   8   1   6      798.51      777.84     14.93 o
   9   1   6      467.15      474.01     10.55 o
  10   1   6      276.54      295.19     10.65 o
  -8   2   6     1070.45      974.09     21.92 o
  -7   2   6      230.94      210.08      7.82 o
  -6   2   6      398.91      380.60      8.60 o
  -5   2   6     1231.00     1199.08     27.90 o
  -4   2   6       39.29       48.85      2.12 o
  -3   2   6     4117.58     4314.29     48.73 o
  -2   2   6     1340.53     1422.55     19.95 o
  -1   2   6     1739.83     1775.76     20.13 o
   0   2   6     5889.81     6114.74     64.73 o
   1   2   6      223.23      219.92      4.05 o
   2   2   6     6591.26     6645.84     96.01 o
   3   2   6     7196.52     7146.05     75.08 o
   4   2   6       17.68       19.14      1.23 o
   5   2   6     1384.81     1406.21     20.60 o
   6   2   6      823.81      828.35     15.23 o
   7   2   6      712.46      684.54     15.91 o
   8   2   6     1176.96     1133.69     24.17 o
   9   2   6      172.09      186.61     11.27 o
  10   2   6      256.01      254.60      9.66 o
  11   2   6      512.98      524.17     34.82 o
  -8   3   6      755.57      908.90     20.78 o
  -7   3   6        0.03        4.30      2.62 o
  -6   3   6     3154.29     3282.89     58.91 o
  -5   3   6     1316.97     1309.88     20.63 o
  -4   3   6        0.50        2.99      1.06 o
  -3   3   6     2748.35     2655.62     30.68 o
  -2   3   6      244.46      225.05      4.10 o
  -1   3   6     1174.07     1102.64     14.21 o
   0   3   6     5946.44     5827.43     66.31 o
   1   3   6       12.67        4.19      0.73 o
   2   3   6     8600.38     8794.28     92.05 o
   3   3   6     5934.60     5870.72     62.06 o
   4   3   6        9.76       10.53      0.89 o
   5   3   6     1707.04     1766.23     21.37 o
   6   3   6      663.95      669.66     17.60 o
   7   3   6      379.41      376.37     10.36 o
   8   3   6     2603.07     2546.48     47.66 o
   9   3   6      611.95      629.50     26.57 o
  10   3   6      206.78      240.24     14.89 o
  11   3   6      222.04      218.61      9.39 o
  -7   4   6       21.74       23.93      3.82 o
  -6   4   6      987.11      953.25     22.65 o
  -5   4   6     2332.60     2263.86     29.34 o
  -4   4   6      781.19      799.20     11.15 o
  -3   4   6     1751.18     1763.63     21.26 o
  -2   4   6       62.13       74.15      2.75 o
  -1   4   6      977.31      953.08     13.86 o
   0   4   6     1892.61     1846.79     22.42 o
   1   4   6       13.61       24.09      1.33 o
   2   4   6    13544.72    13816.44    132.02 o
   3   4   6      588.64      575.29      7.39 o
   4   4   6     1881.36     1862.58     20.77 o
   5   4   6     1740.31     1672.15     33.39 o
   6   4   6     1385.52     1420.65     24.69 o
   7   4   6       35.01       45.22     14.89 o
   8   4   6     3753.80     3597.92     65.16 o
   9   4   6      202.10      202.82      7.82 o
  10   4   6      501.66      492.22     14.09 o
  11   4   6      210.59      230.85      9.53 o
  -7   5   6       68.76       66.21      5.90 o
  -6   5   6     1699.25     1734.62     54.34 o
  -5   5   6      522.48      495.65     10.21 o
  -4   5   6     2394.18     2331.30     27.92 o
  -3   5   6     2455.95     2362.84     27.84 o
  -2   5   6       28.60       32.85      1.80 o
  -1   5   6     2146.12     2148.70     28.59 o
   0   5   6     2020.29     1950.74     22.90 o
   1   5   6       32.07       37.28      1.56 o
   2   5   6     3556.98     3328.75     32.16 o
   3   5   6        1.67        9.59      0.93 o
   4   5   6     4636.79     4792.36     50.98 o
   5   5   6     2618.98     2619.29     36.41 o
   6   5   6      516.42      552.04     11.45 o
   7   5   6      614.61      669.01     22.88 o
   8   5   6      343.55      380.10     10.80 o
   9   5   6       39.24       39.00      4.12 o
  10   5   6     1013.51     1047.70     23.76 o
  11   5   6      533.15      525.74     15.08 o
  -6   6   6     1143.25     1173.20     26.14 o
  -5   6   6      472.79      491.41     10.51 o
  -4   6   6      923.37      879.19     14.22 o
  -3   6   6     1303.07     1291.48     19.04 o
  -2   6   6      182.53      153.54      3.69 o
  -1   6   6     2237.36     2143.97     22.73 o
   0   6   6     1139.03     1156.91     14.54 o
   1   6   6      320.01      319.84      4.87 o
   2   6   6     4656.91     4663.98     48.16 o
   3   6   6       15.43       20.81      1.21 o
   4   6   6     4643.07     4744.25     45.14 o
   5   6   6     2254.45     2204.49     23.74 o
   6   6   6       40.04       51.77      2.18 o
   7   6   6     2167.23     2065.69     41.16 o
   8   6   6     2131.35     1965.38     37.99 o
   9   6   6        3.44        6.20      2.12 o
  10   6   6     1251.20     1185.19     26.18 o
  11   6   6      268.73      267.82     16.50 o
  -5   7   6       16.80       14.95      2.63 o
  -4   7   6     1902.53     1788.30     25.86 o
  -3   7   6      832.33      747.13     11.08 o
  -2   7   6      885.01      887.25     12.28 o
  -1   7   6     1431.43     1474.96     18.43 o
   0   7   6      896.08      849.99     13.30 o
   1   7   6      872.07      844.09     21.51 o
   2   7   6     1740.73     1715.23     19.08 o
   3   7   6      168.50      189.42      3.61 o
   4   7   6     2301.70     2169.80     23.22 o
   5   7   6     1313.65     1358.28     15.27 o
   6   7   6      174.38      165.05      4.11 o
   7   7   6     1577.06     1636.73     27.96 o
   8   7   6      155.88      177.88      6.45 o
   9   7   6      198.45      205.42      7.82 o
  10   7   6      486.49      513.06     14.37 o
  11   7   6      303.33      300.29     10.67 o
  -5   8   6      333.92      360.44      9.33 o
  -4   8   6     1369.52     1370.34     18.55 o
  -3   8   6      542.29      567.12      9.30 o
  -2   8   6      307.83      274.43      5.65 o
  -1   8   6     2630.45     2554.45     30.24 o
   0   8   6       18.22       26.38      2.24 o
   1   8   6     1232.98     1180.00     17.50 o
   2   8   6       41.35       38.47      2.35 o
   3   8   6      169.96      198.38      4.04 o
   4   8   6     1472.79     1471.96     18.12 o
   5   8   6      930.95      860.44     10.52 o
   6   8   6      400.13      439.82      7.99 o
   7   8   6     1319.69     1227.05     17.82 o
   8   8   6      118.62      121.17      5.51 o
   9   8   6      876.40      865.08     20.06 o
  10   8   6     2420.94     2403.03     51.92 o
  11   8   6      289.43      305.16      9.12 o
  -4   9   6      961.05      940.03     19.06 o
  -3   9   6       83.64       75.20      3.73 o
  -2   9   6      928.38      963.79     18.07 o
  -1   9   6     1463.14     1396.89     23.97 o
   0   9   6       41.00       52.85      2.57 o
   1   9   6     1455.06     1405.41     25.56 o
   2   9   6     2874.74     2856.54     38.03 o
   3   9   6      671.60      651.23     10.95 o
   4   9   6     2270.70     2343.42     31.60 o
   5   9   6       66.24       89.39      3.32 o
   6   9   6     1045.36     1027.55     13.73 o
   7   9   6      382.14      458.49     13.04 o
   8   9   6      282.93      291.39      6.52 o
   9   9   6      510.98      537.94     11.85 o
  10   9   6      675.41      654.12     13.86 o
  -2  10   6      925.68      879.11     14.29 o
  -1  10   6      305.28      329.70      9.82 o
   0  10   6      178.03      180.34      4.87 o
   1  10   6     1268.60     1256.07     22.71 o
   2  10   6      651.86      645.23     11.55 o
   3  10   6      136.07      134.22      4.27 o
   4  10   6      783.07      743.75     15.49 o
   5  10   6       11.24       16.62      4.58 o
   6  10   6     1336.62     1321.34     18.94 o
   7  10   6      746.18      758.11     11.04 o
   8  10   6        1.23        3.32      1.36 o
   9  10   6      596.54      645.42     11.62 o
  10  10   6     1044.74     1117.46     19.29 o
  -1  11   6      198.67      199.93      5.81 o
   0  11   6      822.73      826.33     14.70 o
   1  11   6      722.44      697.28     19.96 o
   2  11   6      239.34      238.40      7.35 o
   3  11   6      426.03      407.82      9.97 o
   4  11   6     1847.88     1803.40     29.17 o
   5  11   6       24.98       21.27      2.77 o
   6  11   6      649.13      679.05     13.69 o
   7  11   6      308.98      340.46      7.50 o
   8  11   6        1.49        3.31      1.31 o
   9  11   6      416.28      441.43     10.61 o
   1  12   6      437.28      475.65     11.68 o
   2  12   6        1.78        0.72      3.21 o
   3  12   6      706.23      741.64     15.40 o
   4  12   6      660.95      704.33     14.88 o
   5  12   6       40.68       52.29      5.30 o
   6  12   6      426.07      427.85     10.44 o
   7  12   6      219.44      245.08      6.64 o
  -4  -8   7      142.68      155.18      8.02 o
  -3  -8   7     1149.35     1114.90     25.60 o
  -2  -8   7       13.12       16.59      3.86 o
  -1  -8   7     1478.16     1478.54     31.44 o
   0  -8   7      553.27      587.17     23.14 o
  -6  -7   7      488.86      492.90     13.81 o
  -5  -7   7        7.25        9.31      2.57 o
  -4  -7   7      436.88      404.13      9.96 o
  -3  -7   7      541.53      539.85     13.97 o
  -2  -7   7       21.30       28.03      4.24 o
  -1  -7   7     1448.53     1404.06     29.45 o
   0  -7   7       59.04       63.22      8.25 o
   1  -7   7      325.78      346.82     11.38 o
   2  -7   7      817.10      835.70     20.53 o
   3  -7   7      140.49      122.79     11.47 o
  -7  -6   7      310.27      311.33     11.75 o
  -6  -6   7     1062.66      992.15     18.45 o
  -5  -6   7        3.14        0.00      4.14 o
  -4  -6   7     1304.44     1233.12     24.82 o
  -3  -6   7      218.56      202.84      5.73 o
  -2  -6   7      866.02      839.99     14.08 o
  -1  -6   7     1578.90     1548.86     22.61 o
   0  -6   7      203.92      224.96      7.24 o
   1  -6   7     1010.97     1023.70     19.58 o
   2  -6   7      539.79      573.86     12.32 o
   3  -6   7       95.62       88.14      4.60 o
   4  -6   7      893.48      917.66     21.70 o
  -8  -5   7       23.08       26.85      4.54 o
  -7  -5   7      776.27      793.18     20.05 o
  -6  -5   7      393.87      402.61      9.77 o
  -5  -5   7       61.56       64.27      3.68 o
  -4  -5   7      826.75      819.90     13.82 o
  -3  -5   7      422.62      410.92      8.48 o
  -2  -5   7      977.75      955.69     15.20 o
  -1  -5   7     3362.08     3369.05     44.10 o
   0  -5   7      567.84      581.20     10.41 o
   1  -5   7     1118.36     1104.21     16.32 o
   2  -5   7     1049.80     1055.48     21.15 o
   3  -5   7      338.12      334.49      8.07 o
   4  -5   7     1566.62     1543.14     27.12 o
   5  -5   7      279.03      281.77      8.68 o
   6  -5   7      301.03      294.23     17.31 o
  -8  -4   7      176.63      196.87      9.05 o
  -7  -4   7      522.00      507.18     14.79 o
  -6  -4   7      383.89      358.72      7.96 o
  -5  -4   7      482.13      428.10      8.72 o
  -4  -4   7     2199.12     2064.64     28.60 o
  -3  -4   7       13.79       15.72      2.13 o
  -2  -4   7     1138.19     1073.37     16.42 o
  -1  -4   7       15.61       15.77      1.99 o
   0  -4   7       34.49       40.95      2.28 o
   1  -4   7     1949.46     1979.16     22.48 o
   2  -4   7      684.65      686.99      9.56 o
   3  -4   7      425.27      441.46      7.96 o
   4  -4   7     1275.32     1257.75     20.18 o
   5  -4   7      199.31      211.31      7.08 o
   6  -4   7      406.40      432.15     18.72 o
   7  -4   7      965.47      961.58     34.62 o
  -8  -3   7      438.70      437.53     13.52 o
  -7  -3   7      545.03      545.65     15.70 o
  -6  -3   7       13.75       13.24      2.06 o
  -5  -3   7     1172.82     1196.20     21.08 o
  -4  -3   7     3103.52     3015.03     39.65 o
  -3  -3   7        8.88       18.12      2.16 o
  -2  -3   7     1027.68     1030.59     14.36 o
  -1  -3   7     1555.60     1474.28     17.10 o
   0  -3   7      670.42      673.07      8.49 o
   1  -3   7     3735.40     3700.98     39.37 o
   2  -3   7      793.20      796.86     10.47 o
   3  -3   7      777.54      746.99     10.04 o
   4  -3   7      868.11      861.82     11.32 o
   5  -3   7       93.65       99.27      3.87 o
   6  -3   7      997.27     1040.47     19.64 o
   7  -3   7      580.23      564.71     23.35 o
   8  -3   7      178.93      171.06     13.69 o
  -8  -2   7      333.18      337.76     11.38 o
  -7  -2   7     1278.67     1215.41     36.33 o
  -6  -2   7        5.39        5.06      1.81 o
  -5  -2   7     1103.68     1063.44     19.60 o
  -4  -2   7      844.92      813.78     15.68 o
  -3  -2   7       40.04       37.67      3.24 o
  -2  -2   7     2800.88     2738.45     34.55 o
  -1  -2   7     1504.60     1553.75     17.49 o
   0  -2   7     2341.31     2371.42     23.81 o
   1  -2   7     2062.03     2054.91     22.00 o
   2  -2   7        1.17        4.14      1.15 o
   3  -2   7     1104.27     1117.59     13.55 o
   4  -2   7     1286.33     1284.08     22.83 o
   5  -2   7       69.91       71.80      3.43 o
   6  -2   7     2404.81     2366.43     32.25 o
   7  -2   7     1148.77     1127.02     24.64 o
   8  -2   7      171.42      190.38     13.69 o
  -8  -1   7     1047.98      986.63     29.79 o
  -7  -1   7      968.74      964.68     18.86 o
  -6  -1   7      104.31      103.04      4.91 o
  -5  -1   7     1768.77     1680.20     28.29 o
  -4  -1   7      383.90      363.11     10.23 o
  -3  -1   7      402.17      381.88      7.88 o
  -2  -1   7     1217.07     1185.49     12.23 o
  -1  -1   7      338.15      296.64      4.19 o
   0  -1   7      334.52      312.00      4.54 o
   1  -1   7     6666.25     6797.54     64.22 o
   2  -1   7        1.22        1.39      0.79 o
   3  -1   7     1253.17     1310.40     22.87 o
   4  -1   7      375.53      377.65      6.21 o
   5  -1   7      412.81      417.38      8.02 o
   6  -1   7     1170.29     1188.47     17.64 o
   7  -1   7      716.02      700.92     14.39 o
   8  -1   7      444.27      459.94     36.23 o
   9  -1   7      548.46      555.01     15.42 o
  -8   0   7      715.76      731.63     20.33 o
  -7   0   7      504.54      495.55     11.70 o
  -6   0   7      695.26      691.98     14.39 o
  -5   0   7     2105.27     2071.80     33.72 o
  -4   0   7      116.73      102.30      4.48 o
  -3   0   7      421.48      465.69      6.39 o
  -2   0   7     1706.81     1690.62     19.21 o
  -1   0   7        8.61       11.48      0.85 o
   0   0   7     8221.02     8159.16     76.50 o
   1   0   7     2219.84     2238.29     23.91 o
   2   0   7      333.79      288.11      5.26 o
   3   0   7     2205.53     2131.76     27.17 o
   4   0   7     1948.76     1971.28     22.58 o
   5   0   7      401.75      418.20      8.27 o
   6   0   7     2637.24     2573.94     34.08 o
   7   0   7      169.20      168.73      5.77 o
   8   0   7      575.49      587.14     12.75 o
   9   0   7     1158.22     1110.39     25.13 o
  10   0   7        0.06        2.60      2.98 o
  -8   1   7     2024.91     1825.57     36.57 o
  -7   1   7      407.44      393.59     10.14 o
  -6   1   7      653.98      622.37     13.25 o
  -5   1   7     1958.37     1975.20     32.22 o
  -4   1   7        0.23        1.86      0.92 o
  -3   1   7     1506.64     1450.64     27.99 o
  -2   1   7     4507.21     4636.28     56.35 o
  -1   1   7       23.09       20.15      1.64 o
   0   1   7      505.24      484.08      7.06 o
   1   1   7      412.47      421.71      7.81 o
   2   1   7       37.04       36.29      1.67 o
   3   1   7     4292.40     4278.21     43.17 o
   4   1   7      734.23      705.84     10.65 o
   5   1   7     2132.76     2000.63     28.41 o
   6   1   7     1638.01     1626.01     26.89 o
   7   1   7        3.67        9.55      2.11 o
   8   1   7      944.41      917.78     17.25 o
   9   1   7      892.17      849.79     16.48 o
  10   1   7      133.97      128.19     10.67 o
  -8   2   7     1095.01     1204.02     26.18 o
  -7   2   7      115.89      140.98     11.27 o
  -6   2   7      417.29      414.72     11.67 o
  -5   2   7       25.43       26.62      2.33 o
  -4   2   7        7.15        7.36      1.41 o
  -3   2   7     2705.29     2720.94     40.52 o
  -2   2   7     2650.57     2599.91     26.42 o
  -1   2   7      356.60      379.70      7.31 o
   0   2   7     3691.58     3643.53     39.66 o
   1   2   7        1.22        3.60      0.84 o
   2   2   7     2501.85     2487.08     31.96 o
   3   2   7     5349.95     5251.48     55.95 o
   4   2   7       76.08       80.36      2.22 o
   5   2   7      860.87      855.03     11.49 o
   6   2   7     2626.26     2472.98     65.61 o
   7   2   7      306.72      292.82     10.87 o
   8   2   7      368.58      358.14     14.29 o
   9   2   7     1231.28     1155.33     25.44 o
  10   2   7      141.77      174.64      7.95 o
  -7   3   7       26.67       37.46      3.95 o
  -6   3   7     3225.21     3197.38     57.92 o
  -5   3   7      374.64      401.50      8.98 o
  -4   3   7      455.94      476.82      7.49 o
  -3   3   7     1290.33     1371.32     16.08 o
  -2   3   7     1148.12     1146.02     14.95 o
  -1   3   7      101.39       74.79      2.44 o
   0   3   7     3368.25     3377.45     45.08 o
   1   3   7      193.23      214.59      4.35 o
   2   3   7      774.15      695.04      9.90 o
   3   3   7     2845.61     2779.37     30.51 o
   4   3   7      500.71      528.74      7.14 o
   5   3   7     3513.85     3582.41     53.00 o
   6   3   7      307.02      299.78      8.81 o
   7   3   7     1934.32     1866.41     36.13 o
   8   3   7     3738.93     3583.60     65.30 o
   9   3   7      110.12      108.93      6.24 o
  10   3   7      326.01      300.73     16.10 o
  11   3   7      427.54      422.05     13.37 o
  -7   4   7      166.27      113.91      8.86 o
  -6   4   7     1138.96     1150.01     21.08 o
  -5   4   7     1160.00     1211.27     17.26 o
  -4   4   7      312.41      282.82      5.46 o
  -3   4   7     1782.87     1776.06     21.65 o
  -2   4   7      126.89      115.93      2.84 o
  -1   4   7     1702.48     1705.84     21.31 o
   0   4   7      652.86      580.10      8.55 o
   1   4   7        1.66        1.48      0.70 o
   2   4   7     4721.76     4756.03     46.72 o
   3   4   7     3091.17     2933.92     62.20 o
   4   4   7      459.32      453.58      7.03 o
   5   4   7      942.05      948.52     13.98 o
   6   4   7     1014.78     1065.01     18.51 o
   7   4   7       30.28       34.38      5.03 o
   8   4   7     5427.81     5284.92     93.32 o
   9   4   7      998.59      989.71     22.33 o
  10   4   7      826.07      829.16     20.20 o
  11   4   7      601.53      608.52     23.95 o
  -6   5   7     1003.86     1074.15     24.04 o
  -5   5   7       50.27       57.80      3.66 o
  -4   5   7     1420.11     1435.82     18.44 o
  -3   5   7     1266.76     1334.27     17.05 o
  -2   5   7        9.11        9.74      1.26 o
  -1   5   7      759.36      726.89     10.53 o
   0   5   7     3115.64     3175.51     37.58 o
   1   5   7      398.87      421.73      6.66 o
   2   5   7     2708.13     2625.30     28.40 o
   3   5   7      730.32      745.19      8.75 o
   4   5   7      542.52      546.62      7.35 o
   5   5   7     2080.59     1977.36     22.26 o
   6   5   7     1049.97     1009.74     23.09 o
   7   5   7     1305.66     1224.26     25.18 o
   8   5   7      845.81      750.25     17.64 o
   9   5   7        0.79        3.25      2.12 o
  10   5   7     1508.54     1453.99     30.87 o
  11   5   7      769.76      771.83     19.78 o
  -6   6   7      719.53      691.28     17.90 o
  -5   6   7       59.16       77.33      4.30 o
  -4   6   7      985.84     1011.66     16.09 o
  -3   6   7      674.96      703.03     11.83 o
  -2   6   7      119.93      125.06      3.51 o
  -1   6   7     1509.39     1536.87     21.55 o
   0   6   7     1477.57     1417.26     19.89 o
   1   6   7      128.15      137.57      3.31 o
   2   6   7     1775.11     1705.22     21.18 o
   3   6   7       55.50       49.20      1.86 o
   4   6   7     1390.33     1347.66     15.53 o
   5   6   7     2888.16     3018.84     35.55 o
   6   6   7        7.77       23.43      2.99 o
   7   6   7     1413.75     1372.69     27.60 o
   8   6   7     1622.36     1597.77     32.01 o
   9   6   7        1.30        1.50      1.93 o
  10   6   7     1198.95     1247.83     27.32 o
  11   6   7      500.80      504.10     14.94 o
  -5   7   7       11.93        8.84      2.50 o
  -4   7   7      963.72      932.55     15.38 o
  -3   7   7      328.03      330.57      7.38 o
  -2   7   7      813.55      690.64     11.67 o
  -1   7   7     1053.51      994.08     13.32 o
   0   7   7     1173.56     1180.75     15.25 o
   1   7   7      364.93      380.37      6.30 o
   2   7   7     1992.78     2071.62     24.52 o
   3   7   7     1033.33     1043.13     13.43 o
   4   7   7      669.46      669.85      8.01 o
   5   7   7     1580.88     1527.60     18.88 o
   6   7   7      114.00      100.54      3.87 o
   7   7   7     2991.46     2819.19     61.08 o
   8   7   7     1345.92     1252.60     26.18 o
   9   7   7      441.45      420.48     12.28 o
  10   7   7     1407.68     1375.48     43.87 o
  11   7   7      314.98      305.03     28.18 o
  -4   8   7      818.99      889.02     21.42 o
  -3   8   7        9.52       13.15      2.05 o
  -2   8   7       33.33       59.45      2.93 o
  -1   8   7     1756.93     1762.62     22.00 o
   0   8   7      573.59      560.28     10.17 o
   1   8   7     1499.26     1440.01     20.78 o
   2   8   7     1509.25     1450.10     18.12 o
   3   8   7      467.80      412.53      8.09 o
   4   8   7      442.30      395.47      6.50 o
   5   8   7     2439.75     2424.49     26.00 o
   6   8   7       13.09       12.24      1.65 o
   7   8   7     1494.80     1514.63     25.71 o
   8   8   7      146.14      137.50      7.85 o
   9   8   7      739.98      713.22     17.50 o
  10   8   7     1376.55     1391.63     29.74 o
  11   8   7      484.16      516.41     22.74 o
  -3   9   7        5.84       18.71      2.67 o
  -2   9   7      651.05      590.65     10.54 o
  -1   9   7      639.57      633.85     10.05 o
   0   9   7       43.89       48.80      2.48 o
   1   9   7      327.32      339.89      7.42 o
   2   9   7     1155.42     1100.24     16.89 o
   3   9   7       54.04       76.88      3.54 o
   4   9   7     1891.38     1955.35     25.52 o
   5   9   7     1062.96     1037.73     17.42 o
   6   9   7      202.93      216.68      4.73 o
   7   9   7      702.48      725.20     11.62 o
   8   9   7      250.40      250.47      6.71 o
   9   9   7     1094.00     1070.42     46.49 o
  10   9   7     1718.43     1731.95     35.72 o
  -2  10   7      188.69      218.97      6.91 o
  -1  10   7      234.66      251.81     10.52 o
   0  10   7       33.51       34.29      3.08 o
   1  10   7     2090.78     2073.75     32.88 o
   2  10   7     1146.43     1166.80     20.37 o
   3  10   7       72.24       68.91      3.39 o
   4  10   7     2149.42     2166.15     55.66 o
   5  10   7      132.45      158.76      4.82 o
   6  10   7      657.77      647.65     11.05 o
   7  10   7     1892.47     1844.40     23.56 o
   8  10   7       63.81       74.61      5.93 o
   9  10   7      563.72      613.54     16.06 o
  10  10   7      969.33      998.25     19.13 o
   0  11   7      369.11      344.83      7.61 o
   1  11   7      475.77      476.21     11.58 o
   2  11   7      604.52      597.88     13.00 o
   3  11   7        6.24        4.03      1.93 o
   4  11   7     1060.60     1019.77     18.72 o
   5  11   7      119.73      115.73      3.75 o
   6  11   7      942.27      948.22     17.56 o
   7  11   7     1141.02     1212.07     21.19 o
   8  11   7        1.06        3.21      1.63 o
   9  11   7      934.79      996.23     16.29 o
   2  12   7       12.19        5.05      2.98 o
   3  12   7      916.87      917.75     17.95 o
   4  12   7     1305.02     1265.86     22.52 o
   5  12   7       74.97       79.54      6.01 o
   6  12   7      735.94      762.16     15.56 o
   7  12   7      506.75      467.88     11.22 o
  -4  -7   8      396.40      405.39     10.45 o
  -3  -7   8      296.92      311.97      8.75 o
  -2  -7   8        7.88        4.51      3.42 o
  -1  -7   8      383.03      349.77     21.74 o
   0  -7   8       25.99       15.58      5.64 o
   1  -7   8      182.92      169.24     13.48 o
   2  -7   8      254.01      265.46     10.52 o
  -6  -6   8      491.01      466.91     11.37 o
  -5  -6   8       25.81       28.62      3.71 o
  -4  -6   8      896.42      850.79     16.48 o
  -3  -6   8      725.87      695.18     14.81 o
  -2  -6   8      524.54      510.09     12.59 o
  -1  -6   8      609.00      632.88     11.73 o
   0  -6   8        6.73        9.54      3.01 o
   1  -6   8      132.38      151.82      8.08 o
   2  -6   8      317.43      339.66      9.80 o
   3  -6   8        0.44        5.53      3.19 o
   4  -6   8      896.73      932.63     22.94 o
  -7  -5   8     1585.05     1530.29     33.01 o
  -6  -5   8      507.26      458.49     11.00 o
  -5  -5   8      286.36      281.14      8.07 o
  -4  -5   8      782.01      765.25     14.91 o
  -3  -5   8       63.00       56.26      4.65 o
  -2  -5   8     1474.81     1488.97     22.12 o
  -1  -5   8      774.06      765.95     13.19 o
   0  -5   8        1.08        1.98      1.61 o
   1  -5   8       47.98       48.07      3.23 o
   2  -5   8       68.42       78.60      4.15 o
   3  -5   8      121.21      115.07      5.60 o
   4  -5   8     1460.58     1506.58     27.04 o
   5  -5   8      476.56      526.67     15.01 o
  -7  -4   8      841.47      785.90     36.43 o
  -6  -4   8        1.57        2.56      2.21 o
  -5  -4   8      627.24      634.06     11.64 o
  -4  -4   8     1252.71     1279.17     19.53 o
  -3  -4   8      194.71      220.21      5.97 o
  -2  -4   8     1624.46     1560.19     22.65 o
  -1  -4   8     1611.73     1584.91     22.86 o
   0  -4   8      123.70      121.52      4.32 o
   1  -4   8      168.98      163.79      4.10 o
   2  -4   8      456.99      450.03      7.29 o
   3  -4   8        0.50        0.00      1.28 o
   4  -4   8     1091.31     1103.56     20.53 o
   5  -4   8       72.04       77.04      5.02 o
   6  -4   8      310.60      335.73     11.11 o
  -8  -3   8      220.05      235.23     11.87 o
  -7  -3   8      928.53      873.78     28.78 o
  -6  -3   8       11.63       16.43      2.63 o
  -5  -3   8     1303.21     1215.76     18.79 o
  -4  -3   8     2254.14     2138.13     34.45 o
  -3  -3   8      101.19      102.19      4.09 o
  -2  -3   8     1172.33     1140.29     17.38 o
  -1  -3   8       37.51       40.60      2.62 o
   0  -3   8     1355.83     1370.56     17.16 o
   1  -3   8       79.91       91.28      3.03 o
   2  -3   8      351.12      345.12      7.14 o
   3  -3   8       19.82       22.03      2.68 o
   4  -3   8      795.61      810.54     13.48 o
   5  -3   8      312.16      311.17      7.20 o
   6  -3   8      920.80      950.99     21.37 o
   7  -3   8      654.56      689.09     27.37 o
  -8  -2   8      199.44      194.34      8.81 o
  -7  -2   8      497.78      450.40     19.32 o
  -6  -2   8      216.06      211.47      5.91 o
  -5  -2   8     1726.75     1723.60     29.46 o
  -4  -2   8      201.19      194.77      6.55 o
  -3  -2   8      120.37      121.47      4.97 o
  -2  -2   8     2540.89     2516.35     35.60 o
  -1  -2   8     2426.31     2416.78     34.14 o
   0  -2   8     1001.20     1037.86     13.22 o
   1  -2   8     3846.36     3857.80     42.45 o
   2  -2   8        2.62        5.15      1.33 o
   3  -2   8       36.59       42.67      2.32 o
   4  -2   8      269.93      280.51      5.45 o
   5  -2   8      183.96      193.55      5.40 o
   6  -2   8      617.48      616.39     11.05 o
   7  -2   8      442.82      430.99     12.76 o
   8  -2   8      157.25      174.69     13.28 o
  -8  -1   8      752.73      786.00     19.64 o
  -7  -1   8     1097.59     1073.84     43.87 o
  -6  -1   8       77.86       73.76      4.78 o
  -5  -1   8     1610.13     1552.11     26.92 o
  -4  -1   8      158.23      167.09      5.94 o
  -3  -1   8      985.27      972.55     18.01 o
  -2  -1   8     1272.41     1241.95     19.27 o
  -1  -1   8      184.10      183.79      3.45 o
   0  -1   8      609.77      558.50      7.12 o
   1  -1   8     2453.25     2483.73     26.40 o
   2  -1   8      102.06      118.09      3.21 o
   3  -1   8      171.42      179.46      4.30 o
   4  -1   8     1558.67     1561.67     18.13 o
   5  -1   8        6.24        8.62      2.21 o
   6  -1   8     2149.03     2176.58     29.91 o
   7  -1   8      828.09      791.63     18.85 o
   8  -1   8      340.36      345.75     12.48 o
   9  -1   8      769.59      795.86     22.94 o
  -8   0   8      530.24      515.57     14.80 o
  -7   0   8      453.92      436.43     11.18 o
  -6   0   8      131.43      113.50      5.19 o
  -5   0   8     2150.87     2029.69     33.72 o
  -4   0   8       13.66       14.97      2.96 o
  -3   0   8      726.26      694.36     13.84 o
  -2   0   8      229.69      225.81      3.92 o
  -1   0   8       36.37       37.60      1.38 o
   0   0   8     4576.06     4643.96     47.29 o
   1   0   8     2792.57     2870.06     27.00 o
   2   0   8       21.36       23.25      2.18 o
   3   0   8      216.82      218.32      4.09 o
   4   0   8      885.54      854.78     12.04 o
   5   0   8       87.70       86.76      4.26 o
   6   0   8     1672.01     1686.53     23.76 o
   7   0   8      204.29      213.82      6.90 o
   8   0   8      351.98      327.56     10.89 o
   9   0   8      542.01      561.60     15.70 o
  -8   1   8      678.69      749.25     18.93 o
  -7   1   8      316.39      330.59      9.48 o
  -6   1   8      504.27      503.95     12.23 o
  -5   1   8     2090.94     2112.32     41.08 o
  -4   1   8       11.75        8.15      1.95 o
  -3   1   8      724.00      769.83     11.14 o
  -2   1   8     1609.86     1658.65     22.42 o
  -1   1   8      220.11      241.12      4.92 o
   0   1   8     4670.15     4630.21     53.21 o
   1   1   8      623.21      628.98      8.67 o
   2   1   8      453.44      407.66     11.20 o
   3   1   8     1200.18     1189.03     14.51 o
   4   1   8     1432.46     1364.79     17.49 o
   5   1   8       59.36       64.57      3.37 o
   6   1   8     2631.71     2632.27     41.66 o
   7   1   8       49.09       39.44      3.13 o
   8   1   8      613.24      631.11     13.23 o
   9   1   8      600.01      603.50     17.71 o
  10   1   8        1.10        0.00      2.68 o
  -7   2   8      346.29      307.90     10.39 o
  -6   2   8      636.15      628.13     15.94 o
  -5   2   8       70.74       74.84      4.38 o
  -4   2   8        2.47        6.06      1.83 o
  -3   2   8     1597.08     1528.18     17.66 o
  -2   2   8     1087.32     1108.12     13.27 o
  -1   2   8       14.34       15.54      1.42 o
   0   2   8     2452.58     2522.42     25.93 o
   1   2   8       37.96       41.36      2.22 o
   2   2   8     1137.74     1136.33     13.86 o
   3   2   8     3687.92     3666.74     40.03 o
   4   2   8      665.21      671.97     12.24 o
   5   2   8     1768.74     1696.10     36.83 o
   6   2   8     4539.24     4372.03     77.53 o
   7   2   8       59.42       67.45      4.97 o
   8   2   8      574.65      540.24     14.89 o
   9   2   8      395.43      372.47     11.79 o
  10   2   8      110.36      101.89     14.69 o
  -7   3   8       57.21       70.27      5.54 o
  -6   3   8     1088.88     1068.96     40.25 o
  -5   3   8      963.06      918.90     20.35 o
  -4   3   8      569.48      599.07      9.05 o
  -3   3   8     1156.72     1169.23     14.19 o
  -2   3   8      730.97      684.15      9.05 o
  -1   3   8       93.56       90.74      2.84 o
   0   3   8     2164.98     2149.94     26.38 o
   1   3   8       11.29       17.21      1.25 o
   2   3   8     2544.11     2532.52     28.31 o
   3   3   8      770.31      723.37      9.45 o
   4   3   8      695.25      695.09      9.18 o
   5   3   8      406.72      427.02      8.36 o
   6   3   8     2012.23     1969.40     47.29 o
   7   3   8      105.40      101.32      9.46 o
   8   3   8     2603.76     2519.71     47.79 o
   9   3   8      138.14      146.98      7.10 o
  10   3   8      124.55      133.10      6.93 o
  11   3   8      654.30      687.44     21.13 o
  -7   4   8      115.50      141.68     10.06 o
  -6   4   8     1220.31     1365.24     39.85 o
  -5   4   8      580.54      633.62     10.59 o
  -4   4   8      138.29      133.65      5.89 o
  -3   4   8     1442.58     1517.25     21.29 o
  -2   4   8      444.15      475.70      7.02 o
  -1   4   8      945.83      967.85     13.40 o
   0   4   8      391.05      369.43      6.36 o
   1   4   8        1.06        3.85      0.85 o
   2   4   8     3496.16     3482.78     34.93 o
   3   4   8     4013.17     4002.73     50.82 o
   4   4   8      402.61      427.05      6.93 o
   5   4   8     1550.26     1460.11     20.11 o
   6   4   8      713.76      671.41     15.65 o
   7   4   8      571.60      542.33     13.65 o
   8   4   8     4687.92     4526.88     81.23 o
   9   4   8     1005.11      941.56     21.91 o
  10   4   8      697.44      667.47     23.75 o
  11   4   8      324.53      333.44     11.81 o
  -6   5   8      990.34      934.61     30.59 o
  -5   5   8      723.05      708.51     13.53 o
  -4   5   8      473.19      480.79     12.08 o
  -3   5   8     2638.66     2589.60     30.75 o
  -2   5   8       44.99       33.84      2.33 o
  -1   5   8      797.06      785.17     12.49 o
   0   5   8      813.65      794.33     11.38 o
   1   5   8       22.13       20.99      1.61 o
   2   5   8     3662.87     3665.59     39.13 o
   3   5   8      792.84      823.09     10.46 o
   4   5   8      981.90      953.37     11.85 o
   5   5   8     1154.47     1158.76     15.15 o
   6   5   8      985.08     1014.71     30.99 o
   7   5   8      378.51      360.25     12.68 o
   8   5   8     2498.90     2370.98     45.09 o
   9   5   8      153.23      158.44      7.25 o
  10   5   8     1309.54     1270.57     28.02 o
  11   5   8      480.33      487.14     14.66 o
  -5   6   8        7.84       18.69      2.71 o
  -4   6   8      742.11      736.30     14.00 o
  -3   6   8      964.67      974.45     15.43 o
  -2   6   8       38.49       36.08      2.15 o
  -1   6   8     1067.66     1075.45     16.20 o
   0   6   8     2102.76     2096.22     28.45 o
   1   6   8       11.33       17.94      1.70 o
   2   6   8     1726.38     1695.51     23.26 o
   3   6   8      469.36      449.80      7.12 o
   4   6   8     1989.80     2056.38     28.05 o
   5   6   8     2609.44     2598.83     31.73 o
   6   6   8      354.61      302.52      7.74 o
   7   6   8      959.66      953.61     36.43 o
   8   6   8     2467.52     2334.55     44.52 o
   9   6   8        5.69        7.88      3.62 o
  10   6   8      961.58      958.83     22.61 o
  11   6   8      410.40      412.10     13.38 o
  -5   7   8       14.69        4.13      2.30 o
  -4   7   8      734.14      798.72     19.32 o
  -3   7   8     1395.18     1353.80     20.39 o
  -2   7   8      288.92      281.95      6.50 o
  -1   7   8     1871.95     1803.59     25.19 o
   0   7   8      474.98      465.36      8.52 o
   1   7   8      206.63      205.17      5.14 o
   2   7   8      995.21      961.51     14.53 o
   3   7   8      292.56      302.95      5.54 o
   4   7   8     1144.74     1077.98     14.23 o
   5   7   8      720.00      756.96     10.66 o
   6   7   8       19.80       12.49      1.88 o
   7   7   8     2861.01     2685.42     50.07 o
   8   7   8     1478.03     1491.28     34.01 o
   9   7   8      619.02      616.24     16.08 o
  10   7   8     1455.52     1475.68     43.47 o
  11   7   8      138.80      140.27      7.38 o
  -4   8   8      883.85      813.82     21.36 o
  -3   8   8       43.93       43.36      3.10 o
  -2   8   8      219.56      206.57      5.50 o
  -1   8   8     1613.08     1556.57     22.61 o
   0   8   8      644.98      634.04     12.81 o
   1   8   8     1133.34     1138.55     17.49 o
   2   8   8     3841.25     3911.16     55.87 o
   3   8   8      526.81      526.85      8.17 o
   4   8   8      713.98      772.53      9.98 o
   5   8   8     1125.92     1111.60     14.72 o
   6   8   8       11.05        4.06      1.30 o
   7   8   8     1514.60     1507.21     30.44 o
   8   8   8     1421.52     1280.82     27.17 o
   9   8   8      644.58      637.36     21.94 o
  10   8   8     1420.34     1368.91     29.60 o
  11   8   8      226.14      218.10      9.86 o
  -3   9   8      144.10      142.68      5.44 o
  -2   9   8      466.91      511.29     11.24 o
  -1   9   8     1579.55     1655.19     23.07 o
   0   9   8      514.40      489.86      9.75 o
   1   9   8      632.82      574.64     11.56 o
   2   9   8      876.88      828.18     13.64 o
   3   9   8        3.46        4.82      1.48 o
   4   9   8     2410.32     2333.00     30.68 o
   5   9   8      853.84      855.07     11.89 o
   6   9   8      335.48      306.84      6.76 o
   7   9   8      478.06      491.39     12.35 o
   8   9   8        4.33        1.39      1.95 o
   9   9   8     1125.76     1145.66     25.47 o
  10   9   8     1772.01     1816.71     37.42 o
  -2  10   8      416.77      357.23      8.06 o
  -1  10   8      534.21      522.86      9.89 o
   0  10   8       72.66       75.98      6.04 o
   1  10   8     1132.54     1150.98     20.58 o
   2  10   8      512.11      536.16     11.75 o
   3  10   8      235.12      260.14      7.49 o
   4  10   8     2183.86     2303.76     31.70 o
   5  10   8      206.76      206.88      5.23 o
   6  10   8      547.91      584.78     13.48 o
   7  10   8     1409.68     1414.72     20.59 o
   8  10   8       38.20       40.18      4.92 o
   9  10   8      706.51      714.35     14.87 o
  10  10   8      927.09      954.62     18.74 o
   0  11   8      303.19      310.98     10.46 o
   1  11   8     2030.10     1988.86     35.98 o
   2  11   8      655.45      674.67     14.24 o
   3  11   8       56.18       49.66      4.90 o
   4  11   8      889.13      848.78     16.39 o
   5  11   8       71.75       83.75      4.72 o
   6  11   8      931.49      865.45     16.48 o
   7  11   8      560.10      582.83     12.43 o
   8  11   8       56.04       61.96      4.17 o
   9  11   8      654.81      722.56     17.47 o
   2  12   8       10.25        9.63      5.12 o
   3  12   8      442.96      449.34     11.20 o
   4  12   8     1232.22     1238.53     22.36 o
   5  12   8       21.09       26.08      3.15 o
   6  12   8     1690.25     1805.63     29.86 o
   7  12   8      264.54      263.61      8.05 o
  -4  -6   9      776.71      772.41     15.82 o
  -3  -6   9      794.19      770.33     15.55 o
  -2  -6   9       37.93       31.71      3.51 o
  -1  -6   9      761.35      750.10     20.17 o
   0  -6   9      541.25      558.35     15.65 o
   1  -6   9      185.23      176.19      8.48 o
   2  -6   9     1081.88     1112.32     25.05 o
  -6  -5   9      297.16      293.80     10.24 o
  -5  -5   9        2.38        2.05      2.55 o
  -4  -5   9      435.14      407.51     12.24 o
  -3  -5   9      113.52      108.46      7.25 o
  -2  -5   9      599.98      625.34     11.90 o
  -1  -5   9      870.37      898.73     15.17 o
   0  -5   9      665.40      637.40     12.84 o
   1  -5   9      195.58      214.04      6.22 o
   2  -5   9     1114.07     1117.95     25.85 o
   3  -5   9        4.80       10.09      3.48 o
   4  -5   9     1346.42     1447.71     35.22 o
  -6  -4   9      216.69      205.28      7.11 o
  -5  -4   9        1.93        1.15      3.05 o
  -4  -4   9      936.56      901.74     15.31 o
  -3  -4   9       12.54       16.83      2.45 o
  -2  -4   9     2829.27     2797.28     38.02 o
  -1  -4   9     1662.78     1675.59     24.43 o
   0  -4   9       84.98       97.40      4.19 o
   1  -4   9      445.88      445.85      9.09 o
   2  -4   9     2170.04     2233.20     25.79 o
   3  -4   9       56.60       61.12      3.67 o
   4  -4   9     1514.34     1500.31     31.35 o
   5  -4   9      112.51      121.96      7.05 o
  -7  -3   9      360.06      388.84     12.93 o
  -6  -3   9       56.91       61.16      4.42 o
  -5  -3   9       22.12       26.88      2.85 o
  -4  -3   9     1413.42     1418.97     21.45 o
  -3  -3   9      323.51      310.71      7.36 o
  -2  -3   9     1132.72     1121.54     17.72 o
  -1  -3   9      792.49      773.70     13.23 o
   0  -3   9      165.50      159.85      4.70 o
   1  -3   9      897.16      923.93     12.17 o
   2  -3   9     1936.45     1931.28     23.27 o
   3  -3   9      431.40      459.85      8.03 o
   4  -3   9     1747.10     1775.16     25.55 o
   5  -3   9      220.01      214.29      6.01 o
   6  -3   9      412.31      415.63     12.55 o
   7  -3   9      538.29      542.98     23.35 o
  -7  -2   9      294.03      301.72     11.09 o
  -6  -2   9       51.76       48.28     10.87 o
  -5  -2   9      189.60      177.52      5.58 o
  -4  -2   9     1004.30      959.98     18.66 o
  -3  -2   9        6.09        9.47      2.33 o
  -2  -2   9     1453.30     1357.31     23.87 o
  -1  -2   9      154.97      147.31      5.03 o
   0  -2   9      452.59      453.96      9.31 o
   1  -2   9     4571.09     4561.00     53.86 o
   2  -2   9      739.61      770.65     10.52 o
   3  -2   9     1282.98     1346.98     17.79 o
   4  -2   9     2794.86     2809.63     37.77 o
   5  -2   9       86.03       85.86      4.01 o
   6  -2   9      175.12      176.91      7.07 o
   7  -2   9      478.99      477.21     26.16 o
  -7  -1   9      694.01      640.20     17.36 o
  -6  -1   9       33.66       32.96      4.16 o
  -5  -1   9      267.78      272.23      8.31 o
  -4  -1   9     1405.12     1376.41     30.80 o
  -3  -1   9        5.84       11.51      2.42 o
  -2  -1   9     1681.17     1656.63     27.96 o
  -1  -1   9      279.19      274.98      5.79 o
   0  -1   9      463.54      474.33      8.24 o
   1  -1   9     1993.46     2026.96     23.76 o
   2  -1   9      199.94      201.92      4.57 o
   3  -1   9     3225.29     3247.09     39.86 o
   4  -1   9     2619.38     2670.66     42.43 o
   5  -1   9      456.47      436.59      8.72 o
   6  -1   9     1529.42     1499.90     22.06 o
   7  -1   9      647.61      666.98     17.01 o
   8  -1   9       81.28       88.39      6.17 o
  -7   0   9      384.16      400.93     12.81 o
  -6   0   9        4.18       10.38      6.72 o
  -5   0   9     1365.42     1362.40     27.21 o
  -4   0   9     1220.13     1207.27     27.83 o
  -3   0   9        2.04        0.93      1.74 o
  -2   0   9     1678.86     1618.23     32.13 o
  -1   0   9       69.60       71.71      2.68 o
   0   0   9     1800.96     1775.35     25.67 o
   1   0   9     2911.28     2854.78     34.55 o
   2   0   9       65.61       63.16      2.49 o
   3   0   9     2843.49     2822.94     31.84 o
   4   0   9     2399.76     2346.55     31.47 o
   5   0   9      379.09      399.42      9.48 o
   6   0   9     3215.13     3189.38     42.18 o
   7   0   9      496.80      502.69     10.84 o
   8   0   9      197.37      198.19     10.26 o
   9   0   9      560.67      571.28     16.16 o
  -7   1   9      249.12      235.87      9.25 o
  -6   1   9      275.39      288.40      8.87 o
  -5   1   9     1545.10     1437.05     25.65 o
  -4   1   9     1748.39     1666.29     28.54 o
  -3   1   9       36.41       35.46      3.73 o
  -2   1   9     1951.98     1909.10     23.94 o
  -1   1   9        0.89        5.25      1.11 o
   0   1   9     2930.04     2992.69     36.06 o
   1   1   9      310.73      331.86      5.71 o
   2   1   9      293.17      293.19      5.26 o
   3   1   9     2814.70     2787.81     33.67 o
   4   1   9     1007.18      987.64     13.60 o
   5   1   9     2325.69     2248.94     36.12 o
   6   1   9     3832.77     3698.38     65.50 o
   7   1   9        5.13        7.23      2.65 o
   8   1   9      399.64      377.74     17.11 o
   9   1   9     1016.45      994.03     23.29 o
  -7   2   9       52.45       55.75      5.12 o
  -6   2   9     1387.79     1346.01     41.06 o
  -5   2   9      332.60      356.63     10.95 o
  -4   2   9      285.28      284.87      7.44 o
  -3   2   9      522.91      536.82      9.45 o
  -2   2   9     5501.55     5494.56     57.37 o
  -1   2   9      399.24      413.76      8.08 o
   0   2   9     5713.04     5740.83     56.69 o
   1   2   9      499.43      499.63      7.52 o
   2   2   9      590.32      580.69      8.53 o
   3   2   9     2062.90     1989.32     24.72 o
   4   2   9      533.53      498.74      8.59 o
   5   2   9     4580.58     4519.11     79.82 o
   6   2   9     2939.69     2834.59     52.35 o
   7   2   9      180.38      177.55      7.22 o
   8   2   9      557.92      569.39     15.21 o
   9   2   9      192.75      186.67     12.88 o
  10   2   9       16.44       19.57      3.95 o
  -6   3   9      489.71      505.60     26.57 o
  -5   3   9     1013.51     1024.85     22.63 o
  -4   3   9      204.75      193.61      5.88 o
  -3   3   9     1175.20     1145.94     15.07 o
  -2   3   9     3586.17     3526.25     37.79 o
  -1   3   9       17.43       20.87      1.83 o
   0   3   9     2546.27     2520.45     34.96 o
   1   3   9      232.92      237.66      4.11 o
   2   3   9      914.60      934.25     12.01 o
   3   3   9     1196.95     1124.55     14.99 o
   4   3   9      144.09      153.92      4.01 o
   5   3   9     6830.41     6622.22     98.39 o
   6   3   9     4563.14     4405.36     78.38 o
   7   3   9      505.33      475.82     12.93 o
   8   3   9     3560.12     3362.59     62.30 o
   9   3   9      210.42      202.10      8.52 o
  10   3   9      165.76      159.61     13.48 o
  -6   4   9      958.61      934.60     21.62 o
  -5   4   9      167.46      146.75      6.81 o
  -4   4   9      187.85      211.01      5.72 o
  -3   4   9     1974.94     1940.74     30.22 o
  -2   4   9     3347.87     3224.75     41.93 o
  -1   4   9      998.82      989.93     15.13 o
   0   4   9     5491.57     5411.59     62.77 o
   1   4   9       71.76       68.26      2.27 o
   2   4   9     1728.77     1676.85     19.24 o
   3   4   9     2367.83     2306.54     32.32 o
   4   4   9        0.33        1.58      0.98 o
   5   4   9     1112.64     1077.41     18.19 o
   6   4   9        3.05        5.75      2.01 o
   7   4   9     1662.46     1641.81     32.86 o
   8   4   9      900.41      893.24     20.77 o
   9   4   9      859.01      846.46     29.79 o
  10   4   9      533.03      547.34     15.65 o
  -6   5   9      588.32      645.21     24.15 o
  -5   5   9      285.50      356.22      8.50 o
  -4   5   9      298.49      285.88      7.15 o
  -3   5   9     1915.15     1992.55     24.57 o
  -2   5   9      851.20      866.88     13.33 o
  -1   5   9      927.51      879.51     13.84 o
   0   5   9     2929.07     2872.80     38.03 o
   1   5   9        2.86        2.19      1.18 o
   2   5   9     3213.41     3167.50     36.76 o
   3   5   9     2000.04     1921.17     26.15 o
   4   5   9      149.78      168.01      4.28 o
   5   5   9     3111.45     3095.71     41.85 o
   6   5   9       37.46       28.17      3.82 o
   7   5   9     4281.24     4209.02     75.40 o
   8   5   9     2681.28     2586.54     72.05 o
   9   5   9        4.34        9.26      2.85 o
  10   5   9      804.05      754.95     21.53 o
  11   5   9      574.59      539.20     15.93 o
  -5   6   9       42.45       33.25      3.25 o
  -4   6   9      466.92      504.22     10.76 o
  -3   6   9     1158.07     1115.40     15.61 o
  -2   6   9        0.60        1.19      1.12 o
  -1   6   9     2304.05     2310.99     31.57 o
   0   6   9     4748.08     4727.29     60.44 o
   1   6   9      131.12      136.32      5.69 o
   2   6   9     3457.27     3443.54     44.84 o
   3   6   9     1873.53     1852.85     22.78 o
   4   6   9      824.82      741.67     14.04 o
   5   6   9     2538.51     2508.87     33.30 o
   6   6   9      111.78      132.57      5.83 o
   7   6   9     1813.97     1681.62     33.42 o
   8   6   9      448.48      461.73     13.08 o
   9   6   9      400.56      388.33     11.94 o
  10   6   9      898.78      963.83     30.59 o
  11   6   9      509.52      501.79     32.80 o
  -4   7   9      490.62      467.15     10.59 o
  -3   7   9      734.41      719.29     12.66 o
  -2   7   9       17.47       17.60      2.11 o
  -1   7   9     2965.88     2827.51     37.85 o
   0   7   9     1621.23     1676.79     23.85 o
   1   7   9      515.94      497.23      9.07 o
   2   7   9     2668.28     2686.52     35.77 o
   3   7   9      183.39      176.27      4.14 o
   4   7   9      274.27      285.10      5.48 o
   5   7   9     1303.71     1295.71     19.21 o
   6   7   9       58.11       41.80      2.45 o
   7   7   9     2391.80     2355.09     47.50 o
   8   7   9      749.24      694.32     24.55 o
   9   7   9      916.44      894.42     21.19 o
  10   7   9      706.14      690.25     18.07 o
  11   7   9      119.00      135.78      9.46 o
  -3   8   9       88.52      117.91      4.86 o
  -2   8   9      232.10      243.84      6.18 o
  -1   8   9      976.26      968.68     15.52 o
   0   8   9      798.22      758.06     15.45 o
   1   8   9     1759.80     1770.97     29.83 o
   2   8   9     7568.55     7524.36     94.58 o
   3   8   9      201.53      214.42      5.27 o
   4   8   9     1438.10     1361.35     17.74 o
   5   8   9      921.75      946.03     13.10 o
   6   8   9       20.02       12.98      1.74 o
   7   8   9     1905.85     1941.63     38.04 o
   8   8   9      331.39      311.42     16.50 o
   9   8   9     1329.07     1290.00     35.82 o
  10   8   9      256.86      250.95      9.66 o
  -2   9   9      408.03      374.67      9.30 o
  -1   9   9     1093.77     1128.85     19.78 o
   0   9   9      420.63      410.74     12.38 o
   1   9   9     1876.15     1919.36     32.46 o
   2   9   9     1517.15     1624.48     27.88 o
   3   9   9      192.81      186.36      5.94 o
   4   9   9     2743.01     2853.46     38.10 o
   5   9   9     1151.09     1188.68     18.72 o
   6   9   9        2.81        4.10      1.20 o
   7   9   9     1197.20     1156.96     22.54 o
   8   9   9        6.76       12.26      2.37 o
   9   9   9      920.72      930.83     26.57 o
  10   9   9      626.48      657.83     19.12 o
  -1  10   9      590.80      593.63     13.46 o
   0  10   9       35.80       35.52      2.67 o
   1  10   9      884.41      819.43     16.09 o
   2  10   9     1036.89      969.72     17.94 o
   3  10   9      966.70      938.48     17.39 o
   4  10   9     3263.10     3210.30     47.88 o
   5  10   9      564.19      535.66     11.50 o
   6  10   9      246.83      253.33      7.49 o
   7  10   9     1402.97     1443.96     24.84 o
   8  10   9        3.35        5.96      2.00 o
   9  10   9      734.83      788.57     16.71 o
   0  11   9       99.73      109.93      4.66 o
   1  11   9     1566.35     1593.98     27.31 o
   2  11   9      117.84      130.83      6.64 o
   3  11   9      742.62      783.48     15.78 o
   4  11   9      884.67      967.56     18.17 o
   5  11   9       34.03       38.55      3.47 o
   6  11   9      707.12      694.44     14.15 o
   7  11   9     1261.84     1290.81     25.14 o
   8  11   9        0.42        0.70      2.49 o
   3  12   9      797.34      777.62     16.23 o
   4  12   9      992.69     1005.08     22.57 o
   5  12   9       39.13       34.71      3.58 o
   6  12   9     1816.97     1875.83     30.94 o
   7  12   9      294.51      285.43     11.28 o
  -1  -6  10      703.81      730.12     19.20 o
   0  -6  10      259.13      261.19     10.52 o
  -4  -5  10      512.08      482.48     11.71 o
  -3  -5  10      243.93      236.98      7.71 o
  -2  -5  10       83.38       71.91      5.47 o
  -1  -5  10      691.22      694.88     14.46 o
   0  -5  10      163.68      157.83      6.14 o
   1  -5  10      741.80      705.83     18.07 o
   2  -5  10      698.88      695.02     55.34 o
   3  -5  10       13.42       18.11      5.64 o
  -5  -4  10       13.78       13.37      2.87 o
  -4  -4  10      376.82      352.88      9.49 o
  -3  -4  10        7.14       12.26      3.37 o
  -2  -4  10      392.79      406.85      9.15 o
  -1  -4  10     1234.35     1217.96     19.34 o
   0  -4  10       17.41       18.25      2.53 o
   1  -4  10      130.98      158.17      5.52 o
   2  -4  10      711.84      726.91     14.47 o
   3  -4  10       55.47       56.32      5.80 o
   4  -4  10     1874.37     1928.55     38.39 o
  -6  -3  10      384.07      340.39     12.23 o
  -5  -3  10      133.95      146.32      6.18 o
  -4  -3  10     1160.97     1103.17     21.35 o
  -3  -3  10       64.40       62.89      4.05 o
  -2  -3  10     1800.82     1715.07     25.18 o
  -1  -3  10     1259.65     1262.72     19.66 o
   0  -3  10      185.24      163.66      5.36 o
   1  -3  10     1034.66     1014.48     15.10 o
   2  -3  10      278.76      277.89      7.00 o
   3  -3  10      331.94      331.59      8.83 o
   4  -3  10     1162.31     1182.54     18.64 o
   5  -3  10      345.56      367.75     11.75 o
   6  -3  10      247.62      258.05      9.85 o
  -6  -2  10       19.86       29.48      4.53 o
  -5  -2  10      905.61      843.31     16.30 o
  -4  -2  10     1403.57     1460.47     26.45 o
  -3  -2  10       90.89       87.08      5.01 o
  -2  -2  10      221.82      214.57     11.09 o
  -1  -2  10      661.50      655.16     12.52 o
   0  -2  10       80.53       74.56      4.05 o
   1  -2  10     2654.87     2611.97     37.15 o
   2  -2  10      155.33      164.93      4.83 o
   3  -2  10     1388.86     1384.38     18.20 o
   4  -2  10     1427.52     1433.62     21.46 o
   5  -2  10        5.44        6.20      2.35 o
   6  -2  10      420.54      463.54     10.81 o
   7  -2  10      660.87      688.68     26.97 o
  -6  -1  10       34.83       30.72      4.63 o
  -5  -1  10     1178.72     1147.30     36.20 o
  -4  -1  10     1118.76     1039.72     20.23 o
  -3  -1  10      451.72      478.11     11.63 o
  -2  -1  10     1539.22     1522.57     26.65 o
  -1  -1  10      112.64      109.77      5.13 o
   0  -1  10      220.15      223.08      6.98 o
   1  -1  10      915.56      915.69     13.42 o
   2  -1  10      221.54      226.66      5.30 o
   3  -1  10     1260.66     1283.79     19.08 o
   4  -1  10     1395.86     1399.86     24.50 o
   5  -1  10        2.59        4.72      2.15 o
   6  -1  10     1039.90     1062.51     18.93 o
   7  -1  10      761.93      768.28     19.13 o
   8  -1  10       43.13       51.25      5.21 o
  -6   0  10        0.90        0.00      2.90 o
  -5   0  10     2010.23     1957.02     51.43 o
  -4   0  10      829.24      782.49     16.37 o
  -3   0  10     1163.54     1108.76     20.75 o
  -2   0  10     2074.04     2090.74     34.52 o
  -1   0  10      160.40      184.54      8.39 o
   0   0  10      164.80      159.42      5.31 o
   1   0  10     2693.57     2749.39     33.82 o
   2   0  10       33.32       38.59      2.30 o
   3   0  10     2107.82     2094.38     26.49 o
   4   0  10       57.06       65.90      4.10 o
   5   0  10      448.36      426.67     10.16 o
   6   0  10     1526.75     1535.92     22.55 o
   7   0  10      517.58      520.72     14.45 o
   8   0  10      509.60      542.62     15.30 o
  -6   1  10      105.62       89.59      6.53 o
  -5   1  10     1075.03     1053.53     23.76 o
  -4   1  10     1204.43     1229.17     22.78 o
  -3   1  10     1104.67     1087.23     20.37 o
  -2   1  10     1086.09     1043.59     19.43 o
  -1   1  10        0.23        2.87      1.16 o
   0   1  10     2047.02     2075.25     23.58 o
   1   1  10     1656.77     1620.43     21.14 o
   2   1  10        2.16        4.51      1.49 o
   3   1  10     1358.77     1385.79     20.03 o
   4   1  10      342.95      350.23      7.17 o
   5   1  10      264.98      289.09      7.81 o
   6   1  10     1976.79     1951.73     32.56 o
   7   1  10       57.84       57.03      5.10 o
   8   1  10      642.54      634.45     16.60 o
   9   1  10     1163.34     1162.67     26.56 o
  -6   2  10      793.74      768.06     19.21 o
  -5   2  10      899.10      870.18     20.63 o
  -4   2  10        0.51        6.91      2.38 o
  -3   2  10     1390.04     1334.34     27.61 o
  -2   2  10     1093.41     1093.90     15.23 o
  -1   2  10       86.85       76.87      3.05 o
   0   2  10     2662.67     2730.49     30.15 o
   1   2  10     1558.50     1640.29     21.23 o
   2   2  10       35.59       35.89      2.47 o
   3   2  10     1514.18     1469.19     21.02 o
   4   2  10      715.03      684.53     11.26 o
   5   2  10     1151.49     1101.98     23.33 o
   6   2  10      997.76      935.99     21.06 o
   7   2  10        1.25        1.28      2.22 o
   8   2  10     1152.72     1099.56     42.67 o
   9   2  10      158.26      147.81      7.51 o
  -6   3  10      167.88      204.49     19.92 o
  -5   3  10      913.50      917.59     27.17 o
  -4   3  10       69.21       61.54      4.97 o
  -3   3  10     2133.17     2126.07     32.22 o
  -2   3  10     1078.82     1035.62     13.90 o
  -1   3  10      697.30      702.64     11.80 o
   0   3  10     2099.12     2014.80     33.08 o
   1   3  10      727.26      728.79     10.60 o
   2   3  10      788.50      801.01     14.94 o
   3   3  10      788.61      790.35     15.00 o
   4   3  10      130.04      128.24      6.56 o
   5   3  10     1143.46     1111.58     20.52 o
   6   3  10     1199.82     1226.86     25.90 o
   7   3  10       17.93       30.38     10.47 o
   8   3  10     1419.10     1425.61     34.82 o
   9   3  10      242.74      253.37      9.66 o
  10   3  10      501.07      502.39     15.18 o
  -5   4  10      136.82      158.91      7.22 o
  -4   4  10      254.42      239.38      6.57 o
  -3   4  10     1585.58     1566.32     22.66 o
  -2   4  10      349.66      357.78      6.46 o
  -1   4  10     1736.82     1754.57     29.20 o
   0   4  10     2011.50     2047.25     28.16 o
   1   4  10       53.34       61.08      2.55 o
   2   4  10      712.55      699.65     10.21 o
   3   4  10     3865.88     3881.55     50.23 o
   4   4  10      515.42      512.41      9.04 o
   5   4  10     2201.12     2046.08     33.30 o
   6   4  10      955.39      870.02     19.63 o
   7   4  10      178.89      180.66      7.51 o
   8   4  10      315.51      287.38      9.95 o
   9   4  10      663.22      612.51     16.50 o
  10   4  10      529.57      547.92     18.11 o
  -5   5  10      315.88      284.00      7.57 o
  -4   5  10       20.71       30.53      3.21 o
  -3   5  10     1637.06     1633.50     22.50 o
  -2   5  10      300.27      287.99      5.71 o
  -1   5  10     1828.39     1835.70     25.91 o
   0   5  10      679.20      651.16     11.20 o
   1   5  10      399.71      394.58      8.89 o
   2   5  10     1776.57     1746.67     21.81 o
   3   5  10     2567.38     2511.47     30.02 o
   4   5  10       36.06       38.48      2.41 o
   5   5  10      763.56      753.48     12.03 o
   6   5  10       99.80       92.50      4.97 o
   7   5  10      274.83      238.65      8.52 o
   8   5  10     1097.41     1061.11     23.75 o
   9   5  10      358.96      393.02     12.36 o
  10   5  10      683.98      700.19     18.63 o
  -4   6  10      261.79      231.52      6.81 o
  -3   6  10     1159.77     1150.89     17.04 o
  -2   6  10       18.95       16.95      2.30 o
  -1   6  10     1514.33     1472.57     18.84 o
   0   6  10      187.27      187.29      5.06 o
   1   6  10      642.09      664.24     11.27 o
   2   6  10     1019.79     1032.95     14.09 o
   3   6  10     2736.69     2719.43     32.42 o
   4   6  10      252.36      272.04      6.22 o
   5   6  10     3346.56     3436.30     46.59 o
   6   6  10      514.08      491.09     12.82 o
   7   6  10      650.10      653.84     16.35 o
   8   6  10      469.74      441.56     12.80 o
   9   6  10        1.50        0.00      1.93 o
  10   6  10      363.15      359.88     12.23 o
  -4   7  10      215.49      277.21     10.47 o
  -3   7  10      689.66      686.44     13.60 o
  -2   7  10       23.90       15.29      2.44 o
  -1   7  10     2707.39     2681.51     32.17 o
   0   7  10       96.97      108.63      3.95 o
   1   7  10      972.50      979.26     15.33 o
   2   7  10      806.04      803.70     13.08 o
   3   7  10        4.10        5.96      1.32 o
   4   7  10      370.47      344.62      6.38 o
   5   7  10     2643.33     2509.45     34.50 o
   6   7  10       71.44       77.05      4.31 o
   7   7  10      660.91      586.04     24.96 o
   8   7  10     1396.38     1330.30     28.31 o
   9   7  10       14.17       14.04      2.98 o
  10   7  10     1002.27     1007.55     31.60 o
  -3   8  10      546.22      537.12     11.72 o
  -2   8  10      142.62      125.42      4.91 o
  -1   8  10      765.15      750.34     12.90 o
   0   8  10       76.33       82.19      4.54 o
   1   8  10      509.89      491.45      9.37 o
   2   8  10     1495.77     1469.32     23.76 o
   3   8  10       13.45       13.27      1.75 o
   4   8  10      947.85      998.91     13.97 o
   5   8  10      588.47      606.19     11.79 o
   6   8  10        0.71        3.17      1.20 o
   7   8  10      620.93      654.84     16.35 o
   8   8  10     1132.88     1041.57     23.60 o
   9   8  10        2.54        6.80      2.69 o
  10   8  10      409.56      409.54     13.08 o
  -2   9  10       88.89       84.49      4.49 o
  -1   9  10      638.39      650.70     13.25 o
   0   9  10       34.79       27.69      3.70 o
   1   9  10      854.52      905.40     21.32 o
   2   9  10      153.57      139.94      6.42 o
   3   9  10       89.61      104.78      3.80 o
   4   9  10     1282.42     1293.30     19.33 o
   5   9  10      834.81      833.56     12.56 o
   6   9  10      155.44      138.14      5.24 o
   7   9  10     2428.12     2310.31     36.85 o
   8   9  10      224.58      238.01      7.41 o
   9   9  10      116.13      121.56      6.40 o
  10   9  10      966.50      972.73     23.47 o
  -1  10  10     1127.35     1115.00     20.11 o
   0  10  10       31.44       39.96      3.36 o
   1  10  10      322.17      313.80     10.80 o
   2  10  10       77.92      100.40      5.96 o
   3  10  10      200.35      176.03     15.30 o
   4  10  10      790.84      821.56     19.58 o
   5  10  10      847.24      861.67     16.06 o
   6  10  10       27.02       33.44      2.79 o
   7  10  10     1037.33     1070.74     19.79 o
   8  10  10       87.15       83.10      5.08 o
   9  10  10      377.03      381.17     10.21 o
   1  11  10      749.27      786.05     20.20 o
   2  11  10        1.10        2.91      2.41 o
   3  11  10      271.91      294.08     10.52 o
   4  11  10      148.87      144.28      7.25 o
   5  11  10       81.98       75.85      5.96 o
   6  11  10      501.80      504.66     14.32 o
   7  11  10     1116.32     1177.79     26.11 o
   8  11  10        0.28        1.15      1.77 o
   4  12  10       80.53       94.80      5.50 o
   5  12  10      317.51      348.58      9.51 o
  -1  -5  11      535.02      582.65     13.30 o
   0  -5  11       79.35       86.07      5.68 o
  -3  -4  11       98.52       94.95      5.69 o
  -2  -4  11      500.19      497.99     17.76 o
  -1  -4  11     1189.39     1135.30     20.66 o
   0  -4  11        2.66        4.44      2.15 o
   1  -4  11      221.14      229.76      7.55 o
   2  -4  11      435.31      399.17     10.20 o
   3  -4  11       66.16       76.48      8.86 o
  -4  -3  11      174.87      178.47      6.86 o
  -3  -3  11        7.38       11.46      2.75 o
  -2  -3  11     1405.82     1451.40     22.57 o
  -1  -3  11     1174.26     1205.20     19.43 o
   0  -3  11      111.25      122.72      5.12 o
   1  -3  11     1114.34     1106.57     26.20 o
   2  -3  11      171.14      200.86      6.23 o
   3  -3  11      140.98      156.01      6.32 o
   4  -3  11     1173.68     1226.13     55.29 o
   5  -3  11      172.56      180.36      8.52 o
  -5  -2  11      645.85      676.13     14.43 o
  -4  -2  11     1323.43     1295.11     23.85 o
  -3  -2  11        3.30        0.00      2.27 o
  -2  -2  11     1317.20     1287.42     24.01 o
  -1  -2  11      460.81      456.05     11.32 o
   0  -2  11       17.30       16.33      2.61 o
   1  -2  11     1122.54     1089.42     17.43 o
   2  -2  11      388.08      380.50      8.52 o
   3  -2  11      779.97      775.87     13.50 o
   4  -2  11     1216.77     1205.12     20.99 o
   5  -2  11       18.20       19.48      3.06 o
   6  -2  11      111.21      112.02      6.10 o
  -5  -1  11      882.39      857.81     21.34 o
  -4  -1  11      628.43      604.60     14.24 o
  -3  -1  11        6.87        7.49      2.49 o
  -2  -1  11      998.82      978.19     21.09 o
  -1  -1  11      150.72      169.51      6.61 o
   0  -1  11      500.69      509.96     14.80 o
   1  -1  11      948.73      990.39     18.77 o
   2  -1  11       58.06       62.38      5.34 o
   3  -1  11     1515.56     1538.72     33.23 o
   4  -1  11     1738.25     1739.64     25.27 o
   5  -1  11        6.97        5.67      2.19 o
   6  -1  11      484.83      476.18     16.79 o
   7  -1  11      335.23      332.83     11.46 o
  -5   0  11     1097.27     1100.92     25.33 o
  -4   0  11      676.68      698.76     18.11 o
  -3   0  11      897.00      902.75     18.35 o
  -2   0  11     2221.35     2185.21     36.36 o
  -1   0  11        2.21        0.97      1.34 o
   0   0  11      324.35      317.77      8.91 o
   1   0  11      602.65      622.07     12.12 o
   2   0  11      123.86      120.03      4.70 o
   3   0  11     1029.90     1096.12     17.94 o
   4   0  11      445.64      466.63     10.83 o
   5   0  11      197.55      199.58      8.71 o
   6   0  11      682.98      662.73     13.53 o
   7   0  11      240.16      246.26      7.56 o
   8   0  11       10.75       12.16      4.63 o
  -5   1  11      781.54      837.00     42.46 o
  -4   1  11      916.77      956.50     35.22 o
  -3   1  11      595.45      568.19     19.32 o
  -2   1  11     1128.14     1096.51     27.57 o
  -1   1  11        8.29       14.50      2.11 o
   0   1  11     2096.23     2015.92     35.43 o
   1   1  11     1259.54     1324.16     19.75 o
   2   1  11      171.24      156.52      4.75 o
   3   1  11     1884.36     1869.81     31.22 o
   4   1  11      270.58      280.44      7.92 o
   5   1  11      553.83      522.91     13.80 o
   6   1  11     1369.98     1386.13     29.16 o
   7   1  11      124.46      108.79      6.36 o
   8   1  11      301.30      293.81     21.53 o
  -5   2  11     2087.50     2109.71     41.98 o
  -4   2  11        7.79        5.00      2.69 o
  -3   2  11      369.58      369.33     11.38 o
  -2   2  11      670.31      630.15     12.02 o
  -1   2  11        0.27        1.88      1.32 o
   0   2  11     1807.64     1815.97     22.70 o
   1   2  11     1095.25     1173.08     17.80 o
   2   2  11      240.17      231.80      5.75 o
   3   2  11      672.52      689.63     14.05 o
   4   2  11      729.86      755.22     12.52 o
   5   2  11      556.37      554.00     14.37 o
   6   2  11     1358.51     1367.82     44.48 o
   7   2  11        0.44        0.20      3.02 o
   8   2  11     1090.41      999.47     23.32 o
   9   2  11      191.53      220.90     10.47 o
  -5   3  11     1247.16     1243.85     29.99 o
  -4   3  11        9.67       14.59      3.09 o
  -3   3  11     1475.60     1535.08     24.62 o
  -2   3  11      506.14      517.40     10.52 o
  -1   3  11      425.34      405.56      7.00 o
   0   3  11     1532.81     1585.75     22.93 o
   1   3  11      584.57      640.05     11.11 o
   2   3  11      502.00      450.86      8.66 o
   3   3  11      961.81      971.59     18.16 o
   4   3  11        0.26        2.45      1.57 o
   5   3  11      664.21      651.17     13.76 o
   6   3  11     1719.65     1604.84     42.06 o
   7   3  11      106.91       98.05      5.83 o
   8   3  11      495.40      459.67     13.65 o
   9   3  11      579.64      564.30     16.19 o
  -5   4  11      762.68      813.08     19.92 o
  -4   4  11      201.23      213.51      6.28 o
  -3   4  11     1471.35     1455.04     23.61 o
  -2   4  11      662.60      617.60     11.99 o
  -1   4  11      190.13      200.46      5.34 o
   0   4  11     2691.62     2626.93     41.65 o
   1   4  11      175.66      172.34      4.26 o
   2   4  11     1237.20     1213.42     16.15 o
   3   4  11      407.77      438.38     10.04 o
   4   4  11      136.41      136.85      4.21 o
   5   4  11     2167.61     2107.43     34.72 o
   6   4  11      925.63      912.91     20.77 o
   7   4  11      403.39      379.57     12.68 o
   8   4  11      384.47      377.38     11.94 o
   9   4  11      197.14      241.08      9.66 o
  10   4  11      123.04      117.93      7.10 o
  -4   5  11      252.71      255.34      7.10 o
  -3   5  11     1290.45     1304.67     21.77 o
  -2   5  11      147.07      168.08      4.96 o
  -1   5  11      633.83      629.14      9.80 o
   0   5  11     1224.23     1269.67     19.23 o
   1   5  11       64.41       65.90      3.40 o
   2   5  11     1112.36     1097.28     15.17 o
   3   5  11     2804.55     2866.26     34.16 o
   4   5  11       83.77       81.93      4.00 o
   5   5  11     1666.47     1637.73     27.89 o
   6   5  11      496.47      475.22     11.03 o
   7   5  11      424.57      447.93     12.95 o
   8   5  11     1045.97     1019.84     23.47 o
   9   5  11      276.45      257.57     30.19 o
  10   5  11      176.32      187.63      8.68 o
  -4   6  11      322.13      390.63     11.31 o
  -3   6  11     1808.01     1859.94     25.65 o
  -2   6  11      106.77      104.71      3.71 o
  -1   6  11      913.95      918.32     13.09 o
   0   6  11      582.91      574.13     10.59 o
   1   6  11      123.67      121.20      4.07 o
   2   6  11     1068.29     1065.74     16.51 o
   3   6  11     1086.97     1065.49     14.67 o
   4   6  11      106.40      105.28      4.12 o
   5   6  11     1023.62      978.35     15.25 o
   6   6  11       40.78       33.84      3.00 o
   7   6  11     1070.92     1021.20     32.80 o
   8   6  11      966.00      918.68     21.62 o
   9   6  11       11.50       22.93      6.24 o
  10   6  11      495.29      482.65     14.79 o
  -3   7  11      558.70      552.97     20.85 o
  -2   7  11        6.25        3.32      1.57 o
  -1   7  11     1539.82     1475.20     19.34 o
   0   7  11      581.52      559.76     10.49 o
   1   7  11      368.94      364.50      7.72 o
   2   7  11     1834.05     1866.62     26.44 o
   3   7  11        1.22        1.64      1.20 o
   4   7  11      320.24      344.41      6.57 o
   5   7  11     2017.09     2057.29     29.24 o
   6   7  11      131.04      123.02      5.01 o
   7   7  11      720.75      721.37     21.33 o
   8   7  11     1133.44     1051.03     70.44 o
   9   7  11       34.57       34.51      4.12 o
  10   7  11      517.91      478.25     14.64 o
  -2   8  11      261.69      257.93      7.34 o
  -1   8  11     1239.29     1324.80     37.62 o
   0   8  11      364.32      393.50     10.18 o
   1   8  11      120.40      123.38      4.71 o
   2   8  11     1697.67     1689.14     24.54 o
   3   8  11      678.88      675.33     11.77 o
   4   8  11     1464.35     1437.51     19.04 o
   5   8  11      620.60      586.49      9.49 o
   6   8  11       37.24       37.85      3.31 o
   7   8  11      824.07      771.81     18.63 o
   8   8  11     1072.79     1044.82     24.04 o
   9   8  11       35.56       36.61      4.40 o
  10   8  11     1108.07     1141.90     26.60 o
  -1   9  11      612.77      594.07     12.55 o
   0   9  11       31.51       31.97      5.23 o
   1   9  11      452.43      435.64     12.95 o
   2   9  11     1401.15     1432.61     30.15 o
   3   9  11        4.37        5.73      1.83 o
   4   9  11     1019.34     1045.03     18.54 o
   5   9  11      189.69      204.89      5.55 o
   6   9  11       67.39       83.34      4.61 o
   7   9  11     1459.28     1452.63     25.23 o
   8   9  11      415.21      396.50     10.28 o
   9   9  11      305.33      296.79     11.47 o
   0  10  11        4.30        0.66      2.79 o
   1  10  11      449.28      511.75     14.92 o
   2  10  11      677.18      639.17     26.57 o
   3  10  11        3.59        3.65      4.43 o
   4  10  11     1533.93     1549.03     32.26 o
   5  10  11      941.24      948.60     17.52 o
   6  10  11      123.54      110.87      4.23 o
   7  10  11      999.14      993.30     18.93 o
   8  10  11       59.43       60.24      4.54 o
   2  11  11      172.64      172.79      8.24 o
   3  11  11      375.00      358.01     11.91 o
   4  11  11     1065.96     1055.58     24.43 o
   5  11  11      184.95      190.05      8.36 o
   6  11  11      284.47      334.93     11.17 o
   7  11  11      579.27      534.04     15.01 o
  -3  -3  12       79.45       67.71      5.10 o
  -2  -3  12      242.20      242.70      8.11 o
  -1  -3  12     1280.06     1249.33     22.46 o
   0  -3  12       40.95       31.68      3.71 o
   1  -3  12     1323.41     1262.50     22.46 o
   2  -3  12       17.98       22.15      3.34 o
   3  -3  12      247.28      254.88      9.66 o
  -4  -2  12      428.07      414.77     10.89 o
  -3  -2  12       16.68        9.45      2.95 o
  -2  -2  12      425.13      464.35     18.31 o
  -1  -2  12      506.94      543.08     15.34 o
   0  -2  12       21.93       15.59      2.99 o
   1  -2  12      513.16      559.55     11.21 o
   2  -2  12      398.31      416.09      9.29 o
   3  -2  12      359.93      367.55     11.67 o
   4  -2  12     1104.95     1104.74     24.48 o
   5  -2  12       24.99       18.26      3.13 o
  -4  -1  12      830.59      831.13     21.06 o
  -3  -1  12       19.02       15.03      3.65 o
  -2  -1  12     1096.67     1076.90     24.62 o
  -1  -1  12      460.06      474.70     13.89 o
   0  -1  12       30.39       42.41      7.45 o
   1  -1  12      758.99      789.60     19.07 o
   2  -1  12       89.28       97.69      5.20 o
   3  -1  12      882.71      866.59     28.58 o
   4  -1  12      718.01      740.80     14.87 o
   5  -1  12       24.49       28.78      3.31 o
   6  -1  12      325.46      325.79     10.66 o
  -4   0  12      748.96      744.79     19.21 o
  -3   0  12      299.37      297.40     10.93 o
  -2   0  12     1260.07     1263.26     27.61 o
  -1   0  12      258.42      266.94     13.48 o
   0   0  12       74.54       91.72      5.90 o
   1   0  12      835.49      885.75     20.49 o
   2   0  12      248.95      246.08      8.96 o
   3   0  12     1293.18     1320.75     27.46 o
   4   0  12      626.29      648.55     16.36 o
   5   0  12       60.79       70.56      5.54 o
   6   0  12      723.58      742.08     15.01 o
   7   0  12      434.47      450.98     11.06 o
  -4   1  12      224.53      229.65      9.66 o
  -3   1  12      778.44      769.34     19.21 o
  -2   1  12     1501.30     1457.93     30.59 o
  -1   1  12       78.65       68.51      5.39 o
   0   1  12      713.50      748.87     18.07 o
   1   1  12     1474.09     1504.68     36.02 o
   2   1  12       94.37       93.18      4.31 o
   3   1  12     1027.87      996.16     48.17 o
   4   1  12      310.14      310.22      8.85 o
   5   1  12      338.98      324.95     10.53 o
   6   1  12      496.24      498.05     16.70 o
   7   1  12      218.49      209.27     10.87 o
   8   1  12      280.08      286.61     17.31 o
  -4   2  12       44.78       47.26      4.97 o
  -3   2  12      498.18      501.88     14.37 o
  -2   2  12      521.92      522.14     14.52 o
  -1   2  12        5.77        5.52      2.12 o
   0   2  12      705.89      698.35     17.07 o
   1   2  12     2097.02     2069.21     25.79 o
   2   2  12       38.50       61.45      3.41 o
   3   2  12     1527.97     1529.10     26.70 o
   4   2  12      417.65      408.33     10.18 o
   5   2  12      185.36      204.88      7.97 o
   6   2  12      805.58      793.49     19.35 o
   7   2  12      105.57      103.01      6.18 o
   8   2  12     2126.98     2178.54     43.94 o
  -4   3  12       44.39       37.09      4.53 o
  -3   3  12      742.81      780.25     14.62 o
  -2   3  12      404.61      384.05     14.15 o
  -1   3  12      327.23      360.83      8.29 o
   0   3  12     1529.90     1606.07     23.56 o
   1   3  12     1401.59     1391.96     18.42 o
   2   3  12      304.57      325.49      7.26 o
   3   3  12     2712.27     2716.59     43.52 o
   4   3  12      120.65      129.55      4.32 o
   5   3  12      460.21      427.41     10.60 o
   6   3  12      776.31      762.50     18.64 o
   7   3  12       86.61      108.34     14.09 o
   8   3  12      312.43      303.26     11.06 o
   9   3  12      845.83      804.40     20.75 o
  -4   4  12       26.90       27.95      3.95 o
  -3   4  12      972.00     1005.83     17.84 o
  -2   4  12      148.26      176.49      5.68 o
  -1   4  12      346.43      307.22      9.99 o
   0   4  12     1451.14     1443.16     21.59 o
   1   4  12      758.69      762.98     13.27 o
   2   4  12      169.69      181.13      4.56 o
   3   4  12     1010.43      944.25     15.11 o
   4   4  12       21.68       11.15      1.77 o
   5   4  12     1293.23     1312.23     23.74 o
   6   4  12     1045.30      991.27     22.63 o
   7   4  12        1.32        0.43      4.43 o
   8   4  12      454.29      452.29     13.65 o
   9   4  12      155.08      146.81      9.26 o
  -3   5  12      488.10      476.82     10.54 o
  -2   5  12      177.65      146.51      5.14 o
  -1   5  12      361.38      394.97      8.21 o
   0   5  12     1575.03     1553.36     23.01 o
   1   5  12        0.23        5.10      2.21 o
   2   5  12     1369.15     1414.05     18.67 o
   3   5  12     2858.85     2795.53     33.68 o
   4   5  12      140.23      147.10      5.60 o
   5   5  12     3166.46     3044.04     48.67 o
   6   5  12      708.85      702.02     14.87 o
   7   5  12      202.55      171.68      9.26 o
   8   5  12      506.00      497.07     14.37 o
   9   5  12      303.87      301.91     11.09 o
  -3   6  12      999.01      967.56     17.56 o
  -2   6  12      243.89      268.15      6.31 o
  -1   6  12      818.98      795.64     12.02 o
   0   6  12      253.85      267.53      6.97 o
   1   6  12      112.97      100.98      3.92 o
   2   6  12      744.60      739.45     12.79 o
   3   6  12     1922.50     1897.35     24.08 o
   4   6  12      300.92      292.91      7.00 o
   5   6  12     2085.13     2020.10     36.54 o
   6   6  12      418.83      405.50     10.30 o
   7   6  12      718.30      728.81     18.21 o
   8   6  12      946.09      937.10     22.33 o
   9   6  12       20.80       21.13      6.84 o
  -2   7  12      208.01      216.75      6.63 o
  -1   7  12      457.61      464.89      8.73 o
   0   7  12      643.32      661.36     12.09 o
   1   7  12      335.21      340.32      9.64 o
   2   7  12     1898.77     1890.61     27.12 o
   3   7  12      100.86       84.72      3.22 o
   4   7  12      648.85      653.56     10.43 o
   5   7  12     2333.91     2197.05     27.39 o
   6   7  12       91.14       68.58      5.26 o
   7   7  12      449.87      419.91     12.66 o
   8   7  12     1163.26     1131.39     25.76 o
   9   7  12      191.05      211.27      8.96 o
  -1   8  12      944.73      946.92     23.09 o
   0   8  12      336.48      321.80     10.82 o
   1   8  12      169.44      183.20      6.01 o
   2   8  12      495.88      518.89     14.25 o
   3   8  12      674.83      679.39     13.45 o
   4   8  12     1249.87     1267.17     19.02 o
   5   8  12     1761.14     1818.50     30.03 o
   6   8  12       46.21       42.18      5.05 o
   7   8  12     1374.25     1386.42     29.72 o
   8   8  12      491.11      494.55     14.35 o
   9   8  12        2.55        7.10      3.42 o
   0   9  12       80.83       97.39      4.78 o
   1   9  12      215.79      207.86      8.68 o
   2   9  12     1247.25     1281.73     28.01 o
   3   9  12      162.67      165.04      6.07 o
   4   9  12      972.73      943.55     17.31 o
   5   9  12      973.42      918.79     15.94 o
   6   9  12      147.36      145.05      6.99 o
   7   9  12     1977.15     1943.84     32.35 o
   8   9  12      768.76      775.22     16.24 o
   1  10  12      436.00      455.42     14.69 o
   2  10  12      332.28      338.86     14.89 o
   3  10  12        3.94        1.11      2.41 o
   4  10  12      540.79      581.80     15.75 o
   5  10  12      457.62      489.43     11.16 o
   6  10  12      272.98      281.83      8.45 o
   7  10  12     1295.87     1366.13     24.52 o
   8  10  12      152.81      157.97      6.41 o
   4  11  12     1183.13     1154.89     27.17 o
   5  11  12      504.45      511.78     14.89 o
   6  11  12      565.29      595.05     28.18 o
  -1  -2  13      892.72      878.12     17.66 o
   0  -2  13        2.66        2.22      2.58 o
   1  -2  13      609.24      660.56     14.40 o
   2  -2  13      229.73      211.79      7.50 o
   3  -2  13      181.28      195.96      8.81 o
  -2  -1  13      794.03      834.42     23.75 o
  -1  -1  13      704.40      733.77     18.93 o
   0  -1  13       41.42       46.69      5.21 o
   1  -1  13     1050.82     1078.84     24.48 o
   2  -1  13      251.78      259.80      9.82 o
   3  -1  13      257.54      264.85     13.69 o
   4  -1  13      681.41      697.64     17.79 o
  -3   0  13       89.00       93.09      6.97 o
  -2   0  13     1259.67     1223.41     27.61 o
  -1   0  13      373.38      374.54     12.24 o
   0   0  13      532.93      542.78     15.37 o
   1   0  13      528.26      551.65     15.22 o
   2   0  13       16.23       16.89      4.43 o
   3   0  13      871.04      929.38     30.99 o
   4   0  13      856.81      865.53     23.35 o
   5   0  13        1.08        7.42      4.43 o
   6   0  13      448.36      487.90     11.61 o
  -3   1  13      112.05      128.58      7.85 o
  -2   1  13      896.84      923.08     22.19 o
  -1   1  13      254.84      258.03      9.68 o
   0   1  13      729.89      742.58     18.64 o
   1   1  13     1896.84     1899.75     37.70 o
   2   1  13       33.67       37.42      4.23 o
   3   1  13     1074.44     1149.39     25.03 o
   4   1  13      970.87      958.45     22.05 o
   5   1  13       57.71       69.52      7.85 o
   6   1  13      630.42      621.06     16.65 o
  -3   2  13      493.39      496.72     14.80 o
  -2   2  13      486.09      495.60     14.52 o
  -1   2  13        2.98        5.59      1.77 o
   0   2  13      517.88      507.45     14.23 o
   1   2  13     1099.38     1095.87     24.19 o
   2   2  13      154.24      146.81      5.41 o
   3   2  13     1165.45     1185.60     22.21 o
   4   2  13      228.19      233.57      7.58 o
   5   2  13       37.03       43.43      4.40 o
   6   2  13      777.91      735.50     26.16 o
   7   2  13      142.94      136.77      7.38 o
  -3   3  13      447.43      436.66     15.50 o
  -2   3  13      278.42      278.07      7.34 o
  -1   3  13       70.88       61.51      3.71 o
   0   3  13     1020.66     1032.38     36.83 o
   1   3  13      805.84      815.77     16.73 o
   2   3  13      653.86      677.26     12.43 o
   3   3  13     2548.80     2641.33     36.35 o
   4   3  13      143.27      151.54      5.98 o
   5   3  13      261.45      262.19      8.16 o
   6   3  13      685.72      680.94     17.65 o
   7   3  13      140.06      150.12      7.38 o
   8   3  13      505.01      544.52     15.93 o
  -3   4  13      765.57      885.06     16.50 o
  -2   4  13      180.58      177.08      6.36 o
  -1   4  13       32.10       45.93      3.30 o
   0   4  13     1105.06     1141.97     39.39 o
   1   4  13      813.26      830.66     14.16 o
   2   4  13      666.84      640.80     14.61 o
   3   4  13     1443.82     1433.79     21.57 o
   4   4  13       46.06       44.25      3.08 o
   5   4  13     1114.50     1035.47     20.12 o
   6   4  13     1447.88     1394.61     29.88 o
   7   4  13       57.45       66.07      5.67 o
   8   4  13      692.32      673.47     18.34 o
  -2   5  13       56.83       70.11      4.00 o
  -1   5  13      201.09      168.24      5.63 o
   0   5  13      932.69      902.52     18.16 o
   1   5  13      214.09      214.90      5.99 o
   2   5  13      288.44      286.52      6.18 o
   3   5  13      750.33      750.41     11.65 o
   4   5  13      163.96      165.39      6.22 o
   5   5  13     1659.95     1683.79     29.50 o
   6   5  13     1141.63     1145.01     35.02 o
   7   5  13       46.33       50.31      4.97 o
   8   5  13      688.29      715.13     21.94 o
  -2   6  13      405.21      389.24      9.40 o
  -1   6  13      412.01      441.95     10.05 o
   0   6  13      589.30      618.11     11.69 o
   1   6  13        9.15       16.63      2.48 o
   2   6  13     1555.31     1571.13     23.50 o
   3   6  13      396.12      404.01      7.65 o
   4   6  13       51.16       42.26      3.13 o
   5   6  13     1611.84     1520.40     31.73 o
   6   6  13      343.31      327.94     14.49 o
   7   6  13      371.33      330.34     11.24 o
   8   6  13     1658.28     1620.74     56.95 o
  -1   7  13      374.43      383.47      8.10 o
   0   7  13      808.84      828.19     16.10 o
   1   7  13        2.02        0.00      1.46 o
   2   7  13     1439.45     1441.05     24.30 o
   3   7  13      525.76      564.38     10.54 o
   4   7  13      290.64      271.32      9.18 o
   5   7  13      750.20      762.96     15.41 o
   6   7  13       60.62       70.86      5.67 o
   7   7  13      541.76      554.46     15.49 o
   8   7  13     1232.42     1242.28     28.01 o
   0   8  13      457.78      493.65     22.54 o
   1   8  13       40.81       40.76      3.56 o
   2   8  13      443.85      451.12     10.50 o
   3   8  13      320.58      296.61     11.85 o
   4   8  13      908.14      892.75     14.75 o
   5   8  13      856.71      824.51     16.48 o
   6   8  13       40.32       42.65      3.79 o
   7   8  13      695.97      656.37     17.49 o
   8   8  13      550.34      582.19     38.64 o
   1   9  13      176.42      200.41      8.68 o
   2   9  13     1272.85     1355.62     29.43 o
   3   9  13      420.98      474.48     10.95 o
   4   9  13      798.76      818.63     16.00 o
   5   9  13      607.11      643.52     11.82 o
   6   9  13      211.13      191.77      6.95 o
   7   9  13      917.28      940.50     18.64 o
   3  10  13      220.26      235.25      9.51 o
   4  10  13      411.17      409.86     12.77 o
   5  10  13      311.27      300.05      8.41 o
   6  10  13      246.85      252.49      8.02 o
   1  -1  14      806.65      867.06     60.98 o
  -1   0  14      374.50      379.17     12.80 o
   0   0  14      402.17      383.94     12.66 o
   1   0  14      386.60      451.27     28.98 o
   2   0  14       21.40       23.21      6.04 o
   3   0  14      216.44      194.01     12.08 o
   4   0  14     1104.37     1133.05     37.03 o
  -2   1  14      724.53      678.90     45.89 o
  -1   1  14      190.01      181.68      8.39 o
   0   1  14      443.58      456.09     13.94 o
   1   1  14      780.44      823.28     20.20 o
   2   1  14        0.44        2.86      2.51 o
   3   1  14      582.81      609.39     23.75 o
   4   1  14     1131.24     1109.70     36.23 o
   5   1  14        0.10        6.78      2.80 o
  -2   2  14      404.10      409.35     13.38 o
  -1   2  14        1.76        1.55      2.69 o
   0   2  14      373.69      400.33     11.90 o
   1   2  14      777.01      836.98     20.34 o
   2   2  14       26.82       36.38      6.64 o
   3   2  14      873.37      966.01     32.60 o
   4   2  14      336.98      381.72     12.08 o
   5   2  14        3.61       10.15      3.42 o
   6   2  14     1034.17     1064.40     24.90 o
  -2   3  14      466.47      480.89     14.66 o
  -1   3  14        3.14        5.43      1.91 o
   0   3  14      531.97      503.69     14.52 o
   1   3  14      394.65      402.15     12.38 o
   2   3  14      224.76      240.78      9.09 o
   3   3  14     1343.04     1349.63     20.99 o
   4   3  14      311.37      321.72      9.28 o
   5   3  14      200.91      198.87      9.86 o
   6   3  14      565.00      609.68     16.78 o
   7   3  14        9.91       12.50      3.26 o
  -2   4  14      181.47      185.12      6.20 o
  -1   4  14       45.18       40.67      3.36 o
   0   4  14      664.54      637.87     17.91 o
   1   4  14      293.88      309.67     10.52 o
   2   4  14      433.16      465.49      9.76 o
   3   4  14     1422.02     1543.87     20.71 o
   4   4  14        8.67        8.72      2.39 o
   5   4  14      558.53      577.87     15.79 o
   6   4  14     1110.42     1168.56     26.61 o
   7   4  14      161.09      179.42      8.39 o
  -1   5  14      124.17      147.70      5.44 o
   0   5  14     1069.49     1071.57     25.56 o
   1   5  14      795.39      841.34     17.45 o
   2   5  14      157.04      143.77      4.40 o
   3   5  14      704.48      700.68     11.38 o
   4   5  14        1.42        2.62      1.99 o
   5   5  14     1279.40     1190.45     26.61 o
   6   5  14     1445.75     1464.47     31.59 o
   7   5  14       31.34       27.95      3.95 o
  -1   6  14      345.61      290.51      8.00 o
   0   6  14      871.03      816.41     19.92 o
   1   6  14        8.91       15.75      3.62 o
   2   6  14      697.53      698.88     16.38 o
   3   6  14       12.83       16.01      2.15 o
   4   6  14       16.38       23.40      3.40 o
   5   6  14      816.17      867.49     21.06 o
   6   6  14      594.85      623.74     17.07 o
   7   6  14      160.46      155.96      7.85 o
   0   7  14      912.76      993.67     18.82 o
   1   7  14        0.05        1.68      2.54 o
   2   7  14     1964.44     2004.35     32.44 o
   3   7  14     1065.55     1075.60     19.51 o
   4   7  14      338.99      338.29      7.71 o
   5   7  14      535.28      516.88     12.07 o
   6   7  14      146.47      141.56      8.25 o
   7   7  14      300.16      307.74     11.09 o
   1   8  14       23.73       20.82      2.94 o
   2   8  14      708.59      733.77     15.01 o
   3   8  14      253.92      285.96      8.11 o
   4   8  14      214.27      209.08      5.97 o
   5   8  14      957.52     1001.61     19.34 o
   6   8  14       43.69       44.31      3.94 o
   7   8  14     1041.97     1071.20     23.47 o
   3   9  14      293.84      308.56      8.64 o
   4   9  14      617.42      666.29     16.66 o
   5   9  14      877.88      887.94     23.05 o
   6   9  14        7.24        8.55      2.45 o
   1   2  15      546.68      587.51     16.50 o
   2   2  15       67.04       77.38      7.25 o
   3   2  15     1074.50     1155.18     37.84 o
   4   2  15      324.71      363.06     17.71 o
   0   3  15      900.38      962.90     23.46 o
   1   3  15      575.18      655.27     17.62 o
   2   3  15       97.94      101.47      9.26 o
   3   3  15      956.85      966.81     33.01 o
   4   3  15      257.54      289.76     14.89 o
   5   3  15      339.90      379.58     17.71 o
   0   4  15      857.23      934.12     17.50 o
   1   4  15      244.58      232.28      9.39 o
   2   4  15      324.90      330.74     11.09 o
   3   4  15     1582.50     1587.16     26.85 o
   4   4  15       15.56       14.31      3.26 o
   5   4  15      814.62      865.27     22.34 o
   1   5  15      454.53      514.41     14.79 o
   2   5  15      403.46      443.42     13.21 o
   3   5  15      522.38      569.43     10.94 o
   4   5  15        4.54        7.92      2.32 o
   5   5  15      969.62      990.17     23.62 o
   6   5  15      808.27      861.30     42.06 o
   1   6  15      232.58      272.62     10.87 o
   2   6  15     1073.44     1115.06     20.44 o
   3   6  15      152.86      148.68      5.07 o
   4   6  15      121.57      125.84      5.50 o
   5   6  15      698.60      692.55     14.95 o
   6   6  15      478.25      465.45     14.37 o
   2   7  15     1374.09     1557.67     26.79 o
   3   7  15      693.98      739.39     15.17 o
   4   7  15      298.58      312.09      7.53 o
   5   7  15      503.00      545.51     12.78 o
 
